# Supplementary material for: HELZ directly interacts with CCR4–NOT and causes decay of bound mRNAs
Source: Life Sci Alliance. 2019 Sep 30;2(5):e201900405. doi: 10.26508/lsa.201900405 (PMC6769256; doi:10.26508/lsa.201900405)
Supplement: Supplementary file 3 [file LSA-2019-00405_TableS2.xlsx]

## Sheet: Table S2
gene	logFC	logCPM	PValue	FDR	comment
LINC01419	3.46745	4.99682	0	0	up
SPARC	1.61962	6.42767	0	0	up
GFRA3	2.49626	1.48109	1.50646e-50	1.70494e-48	up
ZNF385C	2.46842	3.80421	2.34271e-161	2.14319e-158	up
TSSC2	2.33796	1.61101	1.575e-49	1.72903e-47	up
BARX1	1.92239	4.49698	4.63611e-196	5.65502e-193	up
TMEM35	1.89624	2.31108	9.19243e-54	1.29378e-51	up
LINC01399	1.81058	0.241194	3.41065e-16	6.5344e-15	up
HLA-DMA	1.66572	1.77254	1.38982e-32	7.28369e-31	up
CTB-113P19.1	1.64205	1.87009	1.41012e-24	4.77788e-23	up
CXCL12	1.50053	3.11408	1.164e-52	1.53957e-50	up
BASP1	1.49961	4.181	3.37658e-94	1.32386e-91	up
PLEKHA4	1.49716	3.36795	3.61715e-53	4.84257e-51	up
RIPPLY3	1.46926	1.82345	1.69668e-25	6.14726e-24	up
TCN2	1.41811	1.54098	2.0297e-20	5.2552e-19	up
SULT1C4	1.25234	2.7538	1.03139e-29	4.65951e-28	up
UGT3A2	1.24911	2.99539	7.04442e-38	4.89454e-36	up
UTS2R	1.13692	2.50321	3.20373e-24	1.06255e-22	up
ADNP2	1.1313	6.85266	2.20751e-242	3.02926e-239	up
LINC01033	1.10084	0.46114	5.25831e-08	4.06233e-07	up
TENM1	1.09081	5.6941	3.4522e-106	1.80468e-103	up
SALL3	1.06753	3.94931	1.80876e-34	1.08506e-32	up
HLA-DRB1	0.967138	3.71114	1.34678e-34	8.16849e-33	up
MMP2	0.963971	3.93171	4.64874e-37	3.15024e-35	up
C16orf45	0.92595	2.91949	4.67569e-21	1.28004e-19	up
FXYD6	0.916135	4.37486	6.79724e-45	6.2706e-43	up
SFRP1	0.913911	4.01714	1.86104e-34	1.11035e-32	up
PCDHGC4	0.890015	4.18567	2.65082e-39	1.9932e-37	up
NEFM	0.887894	8.39369	1.10382e-169	1.10161e-166	up
YPEL3	0.88188	2.82215	2.27226e-17	4.73336e-16	up
ALG1L	0.875642	2.26808	4.41832e-14	7.00929e-13	up
FHAD1	0.8695	3.74232	1.60524e-24	5.42225e-23	up
ENOX2	0.867062	6.10294	2.41777e-102	1.10593e-99	up
PCDHGB1	0.866356	4.0149	1.5428e-33	8.69234e-32	up
PCDHGA7	0.862358	4.04577	1.16243e-32	6.16483e-31	up
CACNA1H	0.859685	5.2709	8.41969e-68	1.77753e-65	up
PCDHGA10	0.858737	4.01508	6.44996e-33	3.50533e-31	up
PCDHGC3	0.857878	4.57173	3.15701e-40	2.44068e-38	up
PCDHGA2	0.856523	3.99964	1.06757e-32	5.6892e-31	up
PCDHGA8	0.854601	3.99738	3.07526e-32	1.55577e-30	up
PCDHGB4	0.85368	4.00005	1.39331e-32	7.28369e-31	up
PCDHGB7	0.853587	4.04556	5.59722e-34	3.25113e-32	up
PCDHGA6	0.853521	4.00499	2.81838e-32	1.44581e-30	up
PCDHGB5	0.853481	3.99662	3.31031e-32	1.65939e-30	up
PCDHGA5	0.853401	3.99924	2.99208e-32	1.5207e-30	up
PCDHGB6	0.853399	3.99924	3.09438e-32	1.55826e-30	up
PCDHGB2	0.851591	4.01072	1.32737e-32	7.00572e-31	up
ZNF516	0.85077	5.11577	1.76316e-57	2.84647e-55	up
PTPRM	0.850406	3.23148	1.69651e-19	4.16943e-18	up
PCDHGA9	0.850184	4.01263	1.54837e-32	8.05591e-31	up
PCDHGA12	0.849604	3.99795	6.69062e-32	3.24998e-30	up
PCDHGA4	0.849587	3.99911	6.74073e-32	3.2599e-30	up
PCDHGA3	0.847952	4.00001	4.0635e-32	2.01851e-30	up
PCDHGA1	0.846835	4.00368	5.90256e-32	2.89278e-30	up
PCDHGB3	0.841911	4.00613	1.3721e-31	6.60652e-30	up
DACT3	0.839929	2.59002	2.87721e-11	3.41102e-10	up
PCDHGC5	0.839536	4.0075	2.84338e-31	1.34546e-29	up
SEZ6L2	0.833827	6.03299	3.27582e-89	1.02748e-86	up
PIGN	0.828159	5.45397	3.67106e-63	6.94843e-61	up
CDKN1C	0.825665	1.71924	2.41567e-09	2.26274e-08	up
CITED4	0.824204	1.57499	7.11696e-09	6.2504e-08	up
MXRA8	0.80886	3.91762	7.328e-23	2.25341e-21	up
HSPA2	0.80714	2.17551	2.76613e-10	2.90589e-09	up
IGFBP4	0.790845	3.66144	4.69675e-23	1.46065e-21	up
FXYD6-FXYD2	0.789418	2.29271	1.22194e-11	1.50386e-10	up
WIPI1	0.779514	3.46658	9.64301e-17	1.91085e-15	up
MN1	0.778985	3.87894	1.44466e-16	2.80699e-15	up
ACBD4	0.777655	2.57556	2.71386e-11	3.22781e-10	up
GGACT	0.774316	2.44935	1.93808e-11	2.34062e-10	up
LINC01515	0.764733	1.24851	1.31877e-06	8.0925e-06	up
LRRC4B	0.757228	3.67937	7.60042e-21	2.04504e-19	up
RHBDL3	0.748139	3.25873	7.15985e-14	1.11649e-12	up
GRIN2D	0.740997	3.93593	8.62851e-21	2.29912e-19	up
EDIL3	0.74075	3.18581	5.78667e-12	7.38676e-11	up
IGFBP5	0.736722	5.02358	9.19688e-43	7.94987e-41	up
TFPI	0.736584	3.01339	3.82212e-15	6.81156e-14	up
EMID1	0.735818	3.40982	2.66202e-15	4.81444e-14	up
JUNB	0.718015	3.46954	5.35944e-17	1.08553e-15	up
NBR2	0.717713	1.2466	6.06148e-06	3.28121e-05	up
RASGEF1A	0.708597	4.72682	4.96212e-20	1.25228e-18	up
NOG	0.706024	2.53966	2.7917e-09	2.59503e-08	up
NFATC1	0.703947	4.49943	2.16793e-26	8.32153e-25	up
AZIN2	0.697774	3.04694	5.67657e-07	3.74054e-06	up
LINC01003	0.696451	3.03344	2.22026e-12	2.98335e-11	up
LAMC3	0.695653	3.99554	2.33992e-18	5.31835e-17	up
CTDP1	0.69026	5.08584	3.30179e-38	2.3537e-36	up
ATP9B	0.689337	3.45046	2.3965e-15	4.34856e-14	up
PHLPP1	0.688014	5.2304	2.12518e-42	1.79464e-40	up
COL26A1	0.685902	3.35404	2.54225e-14	4.15929e-13	up
SLC16A2	0.684578	5.7733	1.16816e-51	1.4249e-49	up
IKBKE	0.682248	3.35372	3.13445e-13	4.6188e-12	up
PCBP3	0.681778	1.8521	1.37893e-07	9.99864e-07	up
PLXNA2	0.681282	4.40414	2.06682e-20	5.33872e-19	up
HSBP1L1	0.679747	1.74866	9.75227e-07	6.12124e-06	up
NSG1	0.675313	3.27017	6.42683e-14	1.00935e-12	up
PARD6G	0.675157	4.37866	1.03696e-17	2.20188e-16	up
HAP1	0.673431	3.07736	1.08881e-12	1.51304e-11	up
HTRA3	0.669391	3.41522	5.98995e-13	8.5622e-12	up
CAPN5	0.662921	3.54548	1.07083e-14	1.82541e-13	up
TNNT1	0.662904	4.01482	8.7416e-18	1.8634e-16	up
TNNI3	0.659149	3.04068	5.28967e-12	6.78388e-11	up
PIBF1	0.657086	5.13599	1.25228e-36	8.28162e-35	up
KIAA1468	0.656925	5.50178	2.85549e-43	2.5078e-41	up
CYB5A	0.654439	5.4452	8.68667e-33	4.67462e-31	up
GREB1	0.648062	5.05698	6.82067e-25	2.37706e-23	up
PCDHGA11	0.645658	4.47168	1.11475e-19	2.77499e-18	up
HCN2	0.645193	4.74842	3.58288e-18	7.94603e-17	up
STMN3	0.642632	5.66306	8.13462e-43	7.08745e-41	up
HTRA1	0.641882	4.57165	2.18084e-20	5.62001e-19	up
LRRN2	0.636786	2.64713	7.19047e-06	3.84201e-05	up
PLP2	0.634551	1.20197	4.39635e-05	0.0002016	up
NME5	0.634454	1.36983	1.93673e-05	9.52144e-05	up
GP1BB	0.633648	2.60344	2.15563e-08	1.76214e-07	up
LHPP	0.632917	3.16645	3.30979e-10	3.44406e-09	up
AGRN	0.630762	6.31544	3.39927e-45	3.1895e-43	up
EPHA3	0.630047	3.78731	1.49243e-13	2.27239e-12	up
PRKCB	0.629517	4.09125	4.0208e-20	1.02177e-18	up
ARHGAP44	0.627844	4.79293	7.093e-27	2.77107e-25	up
VPS4B	0.626805	5.49251	2.34406e-41	1.87833e-39	up
CCDC122	0.624713	2.96628	1.37284e-07	9.961e-07	up
ABAT	0.624206	3.94519	4.39865e-13	6.35374e-12	up
CREB3L1	0.623347	2.66994	2.10201e-09	1.98417e-08	up
MKRN3	0.621845	2.42341	2.09612e-08	1.71726e-07	up
GLT8D2	0.619407	3.27967	1.08642e-11	1.34461e-10	up
KCNIP3	0.615398	2.95674	1.40283e-09	1.34854e-08	up
CPLX1	0.612426	2.53185	1.59827e-07	1.14828e-06	up
RTN2	0.611572	3.23588	1.55966e-11	1.89822e-10	up
IFITM2	0.610663	4.15496	1.26865e-18	2.95696e-17	up
FOXF1	0.608663	3.80742	7.33382e-16	1.3739e-14	up
AFAP1L1	0.607992	3.44367	1.40656e-12	1.91816e-11	up
NRCAM	0.604855	3.77322	4.54794e-10	4.63577e-09	up
PQLC1	0.603984	5.58935	2.33045e-39	1.7644e-37	up
TMEM198	0.600899	3.81609	8.34804e-11	9.3135e-10	up
CD40	0.598315	3.26993	7.51536e-10	7.42654e-09	up
BCHE	0.591878	3.76873	1.52834e-10	1.65628e-09	up
NAV1	0.591022	4.97003	5.79395e-25	2.03214e-23	up
ADGRA2	0.5905	4.62961	1.16842e-16	2.27831e-15	up
LINC01089	0.588163	1.64607	2.55114e-05	0.000122835	up
ZYX	0.586654	7.28188	2.4323e-78	6.35756e-76	up
RAMP1	0.58665	3.43334	2.57826e-11	3.0732e-10	up
BCL9L	0.583575	4.61693	3.35185e-23	1.04536e-21	up
NUDT8	0.581486	2.91456	6.10184e-07	3.99917e-06	up
DOK4	0.57992	3.97294	6.30852e-15	1.10279e-13	up
STAG2	0.578392	8.93974	1.26151e-95	5.12921e-93	up
COLEC12	0.578118	5.04718	5.05078e-27	1.99451e-25	up
CALCOCO1	0.573214	4.52627	6.42795e-21	1.73381e-19	up
NPAS1	0.573119	4.48443	9.93335e-20	2.47837e-18	up
DDR2	0.571309	4.90367	5.22313e-16	9.88612e-15	up
NOTCH3	0.571227	5.83358	4.87293e-33	2.66144e-31	up
TIMP2	0.569537	6.08843	6.33517e-30	2.87386e-28	up
CILP2	0.568605	5.30041	5.79891e-27	2.27359e-25	up
CNTFR	0.566811	2.76857	7.88494e-05	0.000339056	up
CNDP2	0.559818	6.35186	2.34962e-47	2.41067e-45	up
PPP1R3F	0.55966	2.55572	5.05537e-07	3.35334e-06	up
OSBPL7	0.558949	3.07686	6.24604e-09	5.53361e-08	up
REEP6	0.558859	4.18795	1.38305e-14	2.32513e-13	up
MEIS3	0.556802	4.24645	1.259e-13	1.92766e-12	up
KDSR	0.55571	5.67937	4.88835e-27	1.93734e-25	up
RTTN	0.553724	4.71232	8.22533e-17	1.63583e-15	up
LIN7A	0.552969	2.49327	7.88564e-07	5.04185e-06	up
MMP17	0.552171	2.268	3.24387e-06	1.85185e-05	up
HDAC5	0.551047	5.78725	4.11837e-32	2.02742e-30	up
TSC22D3	0.549062	7.84632	2.1482e-59	3.57317e-57	up
SMTN	0.548594	5.29602	3.11444e-29	1.35676e-27	up
ANKRD33B	0.548109	4.39485	9.93543e-16	1.8518e-14	up
GPC1	0.544743	5.26076	3.22381e-26	1.21618e-24	up
TMEM164	0.544518	6.73136	2.86971e-53	3.93796e-51	up
RFTN1	0.544117	3.3383	6.54089e-10	6.52781e-09	up
ZNF100	0.543903	4.22253	1.302e-14	2.19898e-13	up
DBP	0.543595	3.10922	6.12312e-09	5.43848e-08	up
TLE2	0.542273	3.13151	2.76762e-09	2.57482e-08	up
AHNAK	0.541129	5.48065	5.47503e-16	1.03096e-14	up
TXNL4A	0.540862	6.72425	4.77999e-52	6.03158e-50	up
HLA-DMB	0.537583	2.42929	7.27952e-06	3.87935e-05	up
HLA-DQB1	0.536972	3.70898	4.1916e-12	5.41357e-11	up
PCDH7	0.535762	5.77948	9.1646e-27	3.5677e-25	up
ITGA7	0.533898	3.35194	4.43861e-10	4.53697e-09	up
ATP2B4	0.532956	6.26788	8.59562e-44	7.73465e-42	up
PDE4A	0.531762	4.02526	1.26304e-07	9.20085e-07	up
GPR176	0.529071	4.40513	2.19197e-15	3.99063e-14	up
RND2	0.527365	5.14265	3.46325e-22	1.01714e-20	up
HNRNPH2	0.526843	7.46839	3.74132e-61	6.62454e-59	up
ID4	0.525676	6.63858	5.65009e-45	5.2565e-43	up
CC2D2A	0.52462	4.10038	4.12154e-12	5.33564e-11	up
TOX2	0.52374	3.09312	3.80774e-08	2.99651e-07	up
MNX1	0.523164	3.67476	4.24555e-11	4.92682e-10	up
MORC4	0.522959	6.5877	4.57164e-38	3.21714e-36	up
RTN1	0.521772	3.11929	1.34461e-08	1.13306e-07	up
PLXND1	0.521167	5.67659	5.76851e-22	1.67089e-20	up
ATG4A	0.520985	5.11207	2.8289e-21	7.86219e-20	up
PNRC1	0.519721	4.57143	7.02469e-13	9.92497e-12	up
PRAME	0.516084	6.17852	1.97374e-39	1.5047e-37	up
BDH2	0.513507	4.93886	4.5803e-21	1.25706e-19	up
LGI2	0.511747	3.51479	2.16818e-09	2.04136e-08	up
FARP1	0.510056	5.96986	8.89206e-29	3.84319e-27	up
SPSB4	0.509831	3.51917	6.45391e-10	6.45862e-09	up
RAB4B	0.509342	2.37518	7.93703e-06	4.20931e-05	up
SLC27A5	0.509338	2.13634	2.08586e-05	0.000102089	up
ZCCHC2	0.509227	4.74815	2.56834e-18	5.81344e-17	up
CRMP1	0.508761	4.26416	5.31982e-14	8.39095e-13	up
PLPP7	0.508231	1.79384	0.000195008	0.000770347	up
GRN	0.50821	7.81398	7.30137e-60	1.23314e-57	up
HOMER3	0.508126	3.54091	1.2708e-06	7.82874e-06	up
TRNP1	0.508011	3.71495	4.36854e-08	3.40127e-07	up
SLC22A17	0.505119	3.37817	3.7605e-09	3.43165e-08	up
SDC3	0.502136	6.33398	1.91323e-38	1.37277e-36	up
PALM	0.501531	4.34586	1.03425e-12	1.4427e-11	up
SDK2	0.501181	5.30451	3.22624e-20	8.25587e-19	up
RAPGEF4	0.500588	3.06107	5.36783e-06	2.9332e-05	up
RASSF4	0.497747	2.48568	3.37122e-06	1.91559e-05	up
TAGLN2	0.496913	9.16727	1.08034e-70	2.37198e-68	up
FOXF2	0.496684	5.52486	4.48234e-24	1.46887e-22	up
MIA-RAB4B	0.49605	2.18168	5.28747e-05	0.000236728	up
NYNRIN	0.495683	4.96096	1.98394e-19	4.85072e-18	up
INAFM1	0.494982	1.82096	0.00132196	0.00422365	up
FAM50B	0.494895	3.8496	7.78082e-09	6.78997e-08	up
SERPINB9	0.493849	2.97704	2.98052e-07	2.06176e-06	up
GPR153	0.492408	3.66685	1.96706e-09	1.8648e-08	up
ACBD7	0.492049	4.44774	6.46337e-13	9.1673e-12	up
TRMT2B	0.491439	5.73389	2.92572e-28	1.21661e-26	up
LRFN5	0.490651	2.92303	1.14923e-05	5.89817e-05	up
APOBEC3B	0.489346	3.10884	8.94197e-08	6.65525e-07	up
PHLDA2	0.488484	3.80303	1.69319e-10	1.82592e-09	up
INSIG1	0.487244	7.85908	1.87134e-51	2.25753e-49	up
CTXN1	0.486908	4.41774	5.23556e-12	6.72234e-11	up
IFITM1	0.486824	2.74083	4.49018e-06	2.49586e-05	up
NOXO1	0.4864	2.79953	1.35904e-06	8.31171e-06	up
DIS3	0.479442	7.65923	9.71227e-47	9.87235e-45	up
TSPAN10	0.478967	2.6123	1.57395e-05	7.88986e-05	up
PGF	0.477564	3.14939	1.82729e-06	1.08549e-05	up
PCDH9	0.477532	6.70215	4.53366e-42	3.71422e-40	up
MNS1	0.477043	2.71058	1.53837e-05	7.72719e-05	up
KIAA1644	0.47664	3.92477	5.39291e-11	6.1606e-10	up
TIMM21	0.476452	5.2348	2.96958e-19	7.19648e-18	up
STAT6	0.475976	5.27298	1.14982e-21	3.25327e-20	up
KCNQ2	0.475811	5.61893	2.44981e-19	5.97645e-18	up
COL5A1	0.475549	4.66351	2.57709e-10	2.73082e-09	up
GPC6	0.475248	5.38342	3.20006e-18	7.16945e-17	up
CPS1	0.474374	6.24166	1.04465e-28	4.46233e-27	up
SLAIN1	0.472456	6.12392	2.47909e-28	1.03481e-26	up
DOK3	0.470146	2.566	0.000496297	0.00177818	up
KCNC3	0.469558	3.55379	1.59479e-06	9.61427e-06	up
TSPYL4	0.46905	5.50848	4.33622e-24	1.42524e-22	up
SMPDL3A	0.46877	2.26796	0.000576965	0.0020275	up
CCDC151	0.468743	2.00997	0.000129505	0.000533872	up
ZCCHC24	0.467174	5.47749	3.31961e-18	7.40705e-17	up
TFAP2A	0.46356	5.38534	4.07436e-21	1.12383e-19	up
SOX8	0.463294	3.374	6.15697e-08	4.7158e-07	up
C16orf74	0.463129	2.25149	0.000319209	0.001196	up
ZNF212	0.462905	4.72796	5.31166e-13	7.63238e-12	up
MARCH3	0.462715	2.85601	1.02043e-05	5.28908e-05	up
KAZALD1	0.460492	3.0198	2.97998e-06	1.70564e-05	up
FAM21C	0.45891	6.07169	1.86618e-18	4.28596e-17	up
GALNS	0.458434	4.47707	5.26822e-10	5.33037e-09	up
DAB2	0.458428	3.9919	1.04042e-09	1.01167e-08	up
ARNTL	0.456357	2.92359	5.69486e-06	3.09496e-05	up
MRC2	0.455594	5.00494	4.38559e-14	6.97754e-13	up
ZDHHC24	0.454871	4.49217	6.53683e-10	6.52781e-09	up
THEM6	0.454517	4.87593	9.88085e-17	1.95445e-15	up
ATF3	0.452621	5.17847	1.08498e-16	2.13458e-15	up
CDO1	0.451813	3.16473	5.37818e-06	2.93476e-05	up
TBC1D4	0.447636	7.33245	1.06458e-37	7.35032e-36	up
SMARCD3	0.447603	5.01159	4.01512e-10	4.13208e-09	up
SELENBP1	0.446439	3.82403	5.05935e-09	4.53771e-08	up
UCHL3	0.446182	6.42548	7.34355e-34	4.22081e-32	up
PLEC	0.446117	5.94533	3.99878e-16	7.63454e-15	up
MFSD14C	0.44405	2.05932	0.000287774	0.0010905	up
SLC13A4	0.44175	3.84743	4.63355e-09	4.17972e-08	up
MYCBP2	0.44155	7.39361	2.16015e-28	9.05121e-27	up
LINC01234	0.438308	4.3883	1.45675e-10	1.58653e-09	up
PLAC1	0.437866	3.26043	2.39691e-05	0.00011602	up
MED14OS	0.437468	2.00498	0.000470563	0.0016965	up
FRAT1	0.436965	2.93943	1.07182e-05	5.53716e-05	up
ACTA2	0.435685	3.82702	9.13076e-09	7.84945e-08	up
ZNF775	0.434981	3.22865	6.04699e-05	0.000267031	up
PDE9A	0.434955	4.4634	6.08957e-12	7.75537e-11	up
C8orf82	0.432562	4.61515	2.43482e-13	3.63665e-12	up
CXXC5	0.431226	4.1422	9.23967e-10	9.05653e-09	up
MMP11	0.430501	2.53043	0.0010464	0.00344345	up
CLN5	0.43006	5.70799	6.11205e-18	1.32867e-16	up
COL13A1	0.429014	2.85979	0.000139686	0.00057134	up
PRSS23	0.428797	5.12803	7.5416e-13	1.06279e-11	up
S100A11	0.428628	5.69574	2.9894e-19	7.22855e-18	up
NKX3-2	0.427389	2.32561	0.000210827	0.000826594	up
BORA	0.426719	5.83857	3.95069e-24	1.30242e-22	up
KCNMB4	0.426293	3.73923	6.93542e-08	5.28363e-07	up
PBX1	0.426202	6.50309	2.11902e-31	1.01584e-29	up
TGDS	0.42476	5.30879	5.45435e-18	1.19042e-16	up
LMF1	0.424165	3.46929	5.20274e-06	2.85151e-05	up
NBR1	0.424147	7.14204	7.23554e-33	3.9129e-31	up
ZNF440	0.424127	3.0934	3.24574e-06	1.85196e-05	up
PBXIP1	0.423688	4.22874	1.30977e-10	1.42787e-09	up
ARHGAP33	0.421567	3.57402	0.00010213	0.000429406	up
NEDD4L	0.420246	4.4441	2.42671e-11	2.90835e-10	up
AFF3	0.419949	3.87815	4.50231e-08	3.49797e-07	up
RNASE4	0.419246	2.21541	0.00112073	0.00366282	up
ROBO3	0.418879	3.58902	7.81784e-07	5.00142e-06	up
LXN	0.418046	2.93658	4.6973e-05	0.000214148	up
TMEM132E	0.41614	3.16913	4.23637e-06	2.36917e-05	up
TLE1	0.415787	6.51983	3.1061e-30	1.42078e-28	up
CCDC3	0.415671	4.57815	8.34609e-12	1.04593e-10	up
SMARCA1	0.415214	7.2089	5.85042e-29	2.53857e-27	up
BMP1	0.414784	3.68591	4.02317e-07	2.71459e-06	up
VAMP1	0.413738	3.92422	6.19925e-06	3.34955e-05	up
PKDCC	0.413582	4.0335	1.28718e-08	1.08697e-07	up
CYP2S1	0.41284	2.39421	0.000487591	0.00175099	up
EHD2	0.412432	3.00898	0.000100599	0.000423456	up
QPRT	0.41239	5.54679	2.04876e-18	4.68568e-17	up
SLC46A3	0.412071	3.06775	1.00648e-05	5.22914e-05	up
GDF1	0.411364	4.99954	7.03863e-14	1.09915e-12	up
CYP1B1	0.411211	3.54658	4.19249e-06	2.34703e-05	up
FAM43B	0.409824	2.19195	0.00128661	0.00413358	up
FAM171A2	0.409544	4.92063	8.02966e-14	1.24505e-12	up
SDSL	0.409183	3.50154	3.66571e-06	2.07434e-05	up
EFNB3	0.409079	3.89952	3.66241e-07	2.49571e-06	up
MYO5C	0.408484	4.91971	7.40711e-12	9.34658e-11	up
PNMA2	0.408063	4.92292	1.29071e-12	1.76897e-11	up
PHF21B	0.407786	3.57666	2.72805e-06	1.57705e-05	up
TWIST1	0.407314	3.62837	4.88482e-05	0.000221936	up
LMO7	0.406666	4.63684	2.68732e-10	2.83668e-09	up
AMMECR1	0.404946	6.33574	7.2276e-24	2.34747e-22	up
PPP1R14C	0.402731	4.75838	3.41849e-12	4.47831e-11	up
TP53INP1	0.401769	3.44257	1.61728e-06	9.72775e-06	up
TSPAN6	0.400587	7.43524	1.86344e-36	1.21767e-34	up
ADCK2	0.398105	6.0426	3.27407e-18	7.32032e-17	up
CDC14A	0.397861	3.66818	4.46261e-07	2.98905e-06	up
SEMA6C	0.397684	3.53646	1.14941e-06	7.1209e-06	up
NDFIP2	0.397602	7.2139	7.19849e-26	2.65185e-24	up
NCAM1	0.397566	5.43612	6.21946e-13	8.85567e-12	up
BNIP3L	0.397125	5.26737	7.28696e-15	1.25978e-13	up
NXT2	0.397089	5.10892	6.15049e-13	8.76885e-12	up
TP53I11	0.397073	6.17187	1.32167e-22	4.01919e-21	up
NES	0.397065	3.93791	7.87121e-08	5.92662e-07	up
C14orf37	0.395271	2.95524	3.35931e-05	0.000158413	up
MFSD1	0.395196	5.96171	7.36172e-18	1.58465e-16	up
IFITM3	0.393847	2.78333	6.3959e-05	0.000280632	up
DAAM2	0.392829	4.81634	2.82188e-10	2.95794e-09	up
MCAM	0.392049	4.8688	3.51551e-12	4.59444e-11	up
ABCB1	0.39151	3.64474	6.95419e-06	3.72769e-05	up
ARAP1	0.39124	6.24538	6.92406e-22	1.98465e-20	up
SCARF2	0.390727	5.85462	2.17017e-17	4.52929e-16	up
TNFRSF11A	0.390722	4.04405	2.02265e-06	1.19508e-05	up
SSBP2	0.389945	3.29828	2.36334e-05	0.000114496	up
WASF3	0.389851	6.26929	2.97505e-22	8.81838e-21	up
WDR60	0.38954	4.7635	4.14577e-11	4.81612e-10	up
TMEM159	0.388432	3.39597	2.15378e-05	0.000105038	up
TNS3	0.38823	4.12543	9.96473e-09	8.50644e-08	up
S100A10	0.388229	6.69117	2.66234e-26	1.01132e-24	up
SLC2A12	0.388184	3.53843	8.42131e-06	4.44798e-05	up
SLC25A43	0.387956	4.28803	1.86221e-06	1.10504e-05	up
HES6	0.387654	4.71548	5.16627e-11	5.93256e-10	up
TRIM24	0.387528	6.48552	4.9081e-25	1.73251e-23	up
ZADH2	0.386736	5.94022	1.48207e-18	3.43979e-17	up
DACH1	0.386045	5.83035	4.28077e-19	1.0194e-17	up
COBL	0.385841	4.41281	1.17538e-08	9.97935e-08	up
ITGA8	0.385465	4.12853	1.46294e-08	1.2269e-07	up
LOXL2	0.385255	3.66783	0.000601791	0.00210263	up
PRKAG2	0.384986	4.51246	3.93433e-07	2.66283e-06	up
KLF5	0.384636	4.78477	3.24953e-11	3.82761e-10	up
LRRCC1	0.384372	3.68255	4.39771e-06	2.44818e-05	up
SLC38A9	0.384335	4.50541	2.70029e-09	2.51645e-08	up
EN2	0.384323	6.69666	2.47952e-25	8.92465e-24	up
GPR137	0.383639	5.21675	5.60483e-11	6.37615e-10	up
EMP1	0.382148	2.32522	0.00112432	0.00367219	up
NMNAT2	0.382117	3.4487	4.73491e-06	2.61995e-05	up
DUBR	0.382027	2.8445	0.000256852	0.000987297	up
FKBP1B	0.381546	3.38257	4.1458e-05	0.000191229	up
BOC	0.381369	4.10876	6.89885e-06	3.70164e-05	up
TCF7	0.381228	4.74302	2.75082e-10	2.89535e-09	up
NATD1	0.38052	4.78634	1.17313e-08	9.96794e-08	up
COL4A2	0.378397	6.87756	1.69009e-20	4.42812e-19	up
CSTF2	0.377565	6.76768	9.68064e-29	4.15133e-27	up
PPM1E	0.377173	5.56236	7.58383e-16	1.41832e-14	up
TTC30A	0.376716	3.96985	1.52044e-06	9.22175e-06	up
ABR	0.376672	6.36753	8.43814e-21	2.25936e-19	up
FAM21A	0.376665	6.18743	1.44864e-20	3.8046e-19	up
SLC13A3	0.376659	4.25589	8.33057e-09	7.22377e-08	up
S1PR3	0.376405	3.73311	1.14466e-06	7.09547e-06	up
IRX5	0.375713	2.45211	0.000691112	0.00237466	up
CUL9	0.374959	4.42852	8.24113e-08	6.18817e-07	up
NDRG2	0.374353	4.75446	8.14596e-10	8.03471e-09	up
GMIP	0.373734	3.55375	1.69061e-05	8.40939e-05	up
SLC4A2	0.37339	7.54353	1.24377e-30	5.76123e-29	up
G0S2	0.373361	2.97684	0.000175431	0.00070083	up
ZSWIM8	0.373055	5.5727	2.69823e-13	4.00286e-12	up
RBFA	0.373025	4.87423	4.29622e-10	4.40373e-09	up
BBC3	0.372524	3.35726	0.00146326	0.00461606	up
ESYT2	0.372048	7.34591	2.60909e-33	1.43933e-31	up
SQLE	0.371973	7.36573	1.13776e-29	5.11899e-28	up
C6orf1	0.371911	3.35144	5.82494e-05	0.000257951	up
GDPD5	0.371287	2.88196	0.000404808	0.00147936	up
NID2	0.370973	5.03528	3.01344e-09	2.78934e-08	up
PDE6D	0.370478	4.65076	1.89877e-08	1.56609e-07	up
ADCYAP1R1	0.370393	4.17465	1.55086e-07	1.11788e-06	up
NFKB2	0.37008	4.75706	1.23781e-10	1.35346e-09	up
JOSD2	0.369839	4.05471	7.26431e-07	4.68003e-06	up
CERS1	0.369155	5.41414	1.03131e-14	1.76622e-13	up
GLMP	0.368972	5.9706	2.78371e-14	4.52065e-13	up
NCAPG2	0.368904	7.81284	4.22634e-27	1.69952e-25	up
FOXO4	0.368095	4.23895	8.81575e-07	5.57806e-06	up
POU3F3	0.367314	4.80157	3.87072e-10	3.99744e-09	up
IQCG	0.366889	2.60464	0.000643998	0.00223375	up
NDNF	0.366776	3.24526	0.000103227	0.000433853	up
SPTBN1	0.366756	6.91675	5.20248e-18	1.13998e-16	up
CCDC136	0.3665	3.80503	6.52428e-05	0.000285694	up
ZNF236	0.365422	4.31219	7.5162e-07	4.82531e-06	up
ACP6	0.365186	4.83808	1.05136e-10	1.15534e-09	up
NOL4L	0.364451	3.7343	2.10366e-05	0.000102914	up
GNG7	0.363168	4.55851	8.62224e-09	7.45315e-08	up
MAPK8IP2	0.362023	5.31119	2.5074e-13	3.73491e-12	up
RNF157	0.361896	5.8799	6.65116e-17	1.33485e-15	up
WDR91	0.361838	4.87539	1.59264e-09	1.52699e-08	up
SEC14L1	0.361737	6.85755	4.37048e-25	1.54771e-23	up
FBXL16	0.361255	4.74852	4.52042e-09	4.08774e-08	up
SPIRE2	0.360341	3.82915	6.84742e-06	3.67764e-05	up
SPDYC	0.360234	3.03924	0.000328432	0.00122679	up
GLCCI1	0.359589	5.16057	5.82412e-09	5.19815e-08	up
MYO10	0.357058	5.96741	4.36401e-15	7.71466e-14	up
ACAD10	0.357023	3.75659	2.95362e-06	1.69409e-05	up
PARP4	0.356783	5.36375	2.21931e-12	2.98335e-11	up
ANKRD13A	0.35676	5.88492	7.57729e-14	1.17657e-12	up
RHEB	0.35595	7.45181	2.82532e-25	1.01361e-23	up
GPR108	0.355291	4.75201	2.99614e-10	3.13253e-09	up
CLCN6	0.355081	4.12965	1.31669e-06	8.08806e-06	up
DEF6	0.354981	3.16567	6.73748e-05	0.00029456	up
HACD1	0.354506	3.76331	8.59869e-06	4.53175e-05	up
HIPK2	0.354437	7.32225	1.469e-16	2.84924e-15	up
ARHGEF25	0.354359	4.9643	4.42435e-10	4.52661e-09	up
FDXR	0.354358	5.09973	1.06458e-11	1.32056e-10	up
IFI27L1	0.353926	3.27796	9.59349e-05	0.000405535	up
CDK5	0.353338	5.79067	8.21054e-15	1.41722e-13	up
RCOR2	0.352755	2.58503	0.00134889	0.0043022	up
SH3BGRL3	0.351945	5.14488	7.46145e-09	6.52164e-08	up
LRRC61	0.351754	5.4998	4.62217e-12	5.95565e-11	up
PRPS1	0.351057	8.35823	8.84069e-35	5.4368e-33	up
CENPI	0.350715	5.84685	3.31568e-16	6.3747e-15	up
KIAA0319L	0.350695	6.22981	2.02102e-12	2.7391e-11	up
GNG2	0.350546	3.20219	8.41914e-05	0.000359912	up
ALKBH6	0.350321	3.71244	7.1051e-06	3.79931e-05	up
FAM214A	0.349482	3.20845	0.000295763	0.00111654	up
IGDCC3	0.348955	3.92509	1.61593e-06	9.72572e-06	up
PDIA4	0.347636	8.6296	4.59472e-27	1.82757e-25	up
LAMA4	0.347469	4.16656	8.93706e-07	5.64831e-06	up
DGCR6	0.345663	4.42278	6.22357e-08	4.75782e-07	up
TAX1BP3	0.345629	6.07856	7.12392e-18	1.53647e-16	up
SPATA20	0.345395	4.5825	3.69022e-08	2.90844e-07	up
ALG13	0.344579	6.38155	4.74941e-20	1.20136e-18	up
TCAF1	0.344558	7.40284	1.03251e-27	4.21372e-26	up
PAXIP1	0.344488	5.84249	4.13652e-15	7.33615e-14	up
CTSV	0.344401	4.96093	1.16984e-10	1.28297e-09	up
SEC14L2	0.343721	3.37071	8.63418e-05	0.000368674	up
PCDH20	0.343385	3.83871	2.23134e-05	0.000108484	up
SERPINB1	0.343345	3.73707	9.56684e-05	0.000404564	up
KMT5C	0.342587	4.56745	3.24783e-08	2.58555e-07	up
ARHGDIG	0.342518	3.61664	0.000110134	0.000460065	up
SURF1	0.342481	4.21417	2.53284e-06	1.47353e-05	up
FAM117A	0.342391	5.28201	2.34581e-12	3.14436e-11	up
DHRS11	0.341887	4.66933	1.21283e-08	1.02773e-07	up
TCFL5	0.341709	5.63969	1.88171e-12	2.55662e-11	up
DUSP9	0.341365	5.88386	4.98482e-13	7.18155e-12	up
GYG2	0.341304	5.09218	7.99686e-11	8.93987e-10	up
BRAF	0.34084	3.73534	0.000133553	0.000549116	up
FYN	0.339163	6.56548	4.55132e-22	1.32531e-20	up
C4orf48	0.339126	4.64948	4.81309e-07	3.20037e-06	up
GPM6B	0.339059	5.1381	6.1613e-11	6.95157e-10	up
C21orf58	0.338376	4.64909	3.29821e-07	2.25875e-06	up
TSPAN18	0.338369	4.40161	2.89379e-06	1.66849e-05	up
COL5A2	0.338045	4.46786	5.26125e-05	0.000236036	up
PINK1	0.337837	6.19402	2.86863e-15	5.17106e-14	up
RHOT1	0.337517	5.51738	2.30226e-13	3.44805e-12	up
C14orf93	0.337276	2.6047	0.00110385	0.00361408	up
TPD52L1	0.336795	4.36281	2.39127e-06	1.39858e-05	up
SYNGAP1	0.336033	3.73222	0.000149923	0.000607774	up
NRBP2	0.335953	2.9843	0.000332603	0.00124045	up
PELI2	0.335921	4.71754	5.66604e-06	3.08235e-05	up
NEXN	0.335529	3.55374	0.000456192	0.00164848	up
GLRX	0.335096	3.85616	4.90075e-05	0.000222371	up
RASSF5	0.334976	4.45944	1.4878e-07	1.07525e-06	up
GALM	0.334792	4.87977	3.91446e-07	2.65102e-06	up
NUP62CL	0.334656	4.32179	5.05503e-07	3.35334e-06	up
ASIC1	0.334634	4.83957	2.09816e-08	1.71765e-07	up
MAPT	0.334627	3.9125	9.78382e-06	5.10246e-05	up
AXIN2	0.334274	4.21533	2.61264e-06	1.51434e-05	up
POLR2A	0.332973	8.90865	2.3616e-33	1.30938e-31	up
TPGS2	0.33269	7.94184	1.87102e-26	7.20702e-25	up
FCHSD1	0.332594	3.65059	0.000151395	0.000613289	up
KDELR3	0.332441	4.49037	2.04369e-07	1.44095e-06	up
FBXO17	0.332297	5.13126	1.21267e-08	1.02773e-07	up
CLTCL1	0.331482	4.63512	1.58261e-06	9.56185e-06	up
INPP5K	0.33109	4.50646	1.30914e-06	8.0533e-06	up
FBXL3	0.33086	7.03403	2.4434e-24	8.12836e-23	up
GPRC5C	0.330491	3.06688	0.00128213	0.00412279	up
PNPLA8	0.330356	4.67323	1.98189e-08	1.62854e-07	up
DAPK1	0.330342	5.51431	5.67861e-11	6.44672e-10	up
MED12	0.329974	6.34366	1.22523e-15	2.27206e-14	up
PCSK1N	0.329911	5.71377	2.71301e-10	2.86104e-09	up
FADS2	0.329012	5.92689	2.15777e-13	3.24216e-12	up
GNG4	0.328229	5.25088	4.92552e-10	4.99745e-09	up
EYA2	0.327739	3.60582	0.000196735	0.000776331	up
STOM	0.327562	5.93664	4.85527e-14	7.68028e-13	up
ABTB2	0.326535	4.39849	1.55502e-06	9.4159e-06	up
CLCN7	0.325776	6.19881	3.47008e-12	4.54048e-11	up
CHFR	0.325771	4.24783	1.39466e-06	8.50114e-06	up
SLC25A23	0.325325	7.22609	1.63795e-23	5.17721e-22	up
POC1B	0.32518	4.51418	2.99705e-07	2.06928e-06	up
MIER2	0.325011	3.92821	7.94123e-06	4.2095e-05	up
SSBP3	0.324393	6.43552	1.15863e-14	1.96592e-13	up
WASF1	0.324301	7.02257	1.03882e-23	3.32482e-22	up
PI4KAP2	0.323726	3.65395	0.000225059	0.000875824	up
PAN2	0.323026	5.08177	7.16693e-08	5.44112e-07	up
TUBB2B	0.322992	5.76417	2.18446e-13	3.27609e-12	up
PRKAR2B	0.322873	5.32399	3.30812e-11	3.88412e-10	up
TPP1	0.322662	6.75747	5.92141e-18	1.28979e-16	up
COMMD9	0.322528	5.70977	2.19594e-12	2.95792e-11	up
NUP205	0.322029	8.66482	4.33398e-27	1.73644e-25	up
LMBR1	0.321782	6.99553	1.02995e-22	3.14076e-21	up
JPH3	0.321703	4.18029	7.30848e-06	3.89289e-05	up
ST3GAL6	0.321189	3.27951	0.000638829	0.00221722	up
SAMD1	0.321167	5.07447	6.20528e-09	5.507e-08	up
PRKG1	0.320728	4.79967	2.56892e-08	2.0767e-07	up
TUBB2A	0.320457	5.31995	3.40174e-11	3.98977e-10	up
DNAJB2	0.320167	4.73939	7.23166e-07	4.66347e-06	up
AMOTL2	0.31983	4.07815	0.000816878	0.00275505	up
SOX13	0.319509	4.59368	1.35208e-07	9.8234e-07	up
KRBA1	0.31925	5.00072	1.86848e-09	1.77748e-08	up
ADGRL1	0.319083	6.69173	3.96176e-20	1.0091e-18	up
SHANK3	0.318418	5.00561	1.26216e-08	1.06667e-07	up
PSMD10	0.31839	7.33193	1.36978e-23	4.37137e-22	up
OBSL1	0.318223	6.78995	1.36068e-20	3.58214e-19	up
KDM1B	0.318204	5.69092	2.43584e-12	3.26106e-11	up
EPOR	0.318053	3.06101	0.000709255	0.00242939	up
AMPH	0.317941	3.97804	1.58686e-05	7.94481e-05	up
ZNF426	0.317839	3.84737	0.00024652	0.000949911	up
FSCN1	0.317649	7.07664	2.00161e-21	5.60552e-20	up
R3HDM4	0.317516	6.0344	9.20707e-15	1.58177e-13	up
COL4A6	0.317347	4.54366	9.18548e-07	5.79197e-06	up
WDR81	0.317136	5.18803	3.44764e-09	3.16192e-08	up
KLF3	0.317116	5.95712	5.28803e-13	7.60839e-12	up
TPBG	0.316638	4.46332	7.22166e-07	4.66075e-06	up
CA11	0.316486	2.8925	0.00104779	0.00344701	up
SMOC1	0.316193	5.7013	1.85206e-11	2.2392e-10	up
PLCB4	0.316074	3.71527	7.78832e-05	0.000335163	up
SOCS6	0.316041	4.72596	1.75931e-07	1.25495e-06	up
MEX3D	0.315618	5.17334	8.54458e-09	7.39183e-08	up
HMX1	0.315061	4.09083	1.19364e-05	6.0948e-05	up
NEAT1	0.314914	6.76289	1.02677e-10	1.12945e-09	up
UVRAG	0.314554	4.8991	7.57686e-08	5.71675e-07	up
SMPD1	0.313676	3.89682	2.44535e-05	0.000118156	up
SPATC1L	0.313562	4.95035	1.5723e-07	1.13259e-06	up
RSU1	0.313254	6.4231	4.12427e-14	6.58084e-13	up
EN1	0.313176	2.99506	0.00138739	0.00440197	up
CXorf40A	0.31294	5.19424	2.34886e-09	2.20391e-08	up
CLN3	0.312652	5.3064	3.01955e-07	2.0822e-06	up
TRIM62	0.312252	4.42347	2.31575e-05	0.000112438	up
ZMIZ2	0.311959	6.32526	1.09086e-16	2.1423e-15	up
SOX4	0.311501	6.75944	9.78848e-20	2.44779e-18	up
GALNT11	0.311208	6.23411	1.12448e-14	1.91093e-13	up
SHKBP1	0.311122	5.92471	2.85087e-11	3.38344e-10	up
KDM4C	0.311095	3.89584	5.01698e-05	0.000227119	up
HELZ2	0.310345	4.1227	9.11662e-05	0.000386866	up
ANKS3	0.310214	4.24567	1.02184e-05	5.29387e-05	up
TMEM98	0.310132	6.27745	9.03249e-14	1.3966e-12	up
RAB31	0.310117	6.49745	5.16832e-17	1.0507e-15	up
BBS2	0.309215	5.15458	1.08393e-09	1.05118e-08	up
RBM41	0.308992	5.72495	5.47097e-11	6.24328e-10	up
CHST11	0.308416	4.44473	8.17589e-06	4.32762e-05	up
EMP2	0.307927	5.86496	2.96553e-12	3.94135e-11	up
GAREM1	0.307873	4.64433	5.55624e-07	3.67006e-06	up
TYMSOS	0.307795	4.07806	0.000142004	0.000579957	up
CAPRIN2	0.30732	4.03512	0.000137278	0.000562117	up
POU4F1	0.307002	6.01705	1.39245e-12	1.90129e-11	up
GALNT18	0.306499	4.41251	2.1241e-05	0.000103868	up
CACNB3	0.30634	3.42062	0.000619559	0.00215716	up
PDLIM2	0.306243	4.05222	0.000106782	0.000447254	up
SNAPC2	0.306019	4.07925	0.00100596	0.00332933	up
COTL1	0.305477	7.21819	4.169e-22	1.21722e-20	up
GRK5	0.305193	3.92161	4.5985e-05	0.00021008	up
NARF	0.305086	6.11906	1.82653e-13	2.75813e-12	up
TBX1	0.304601	5.61858	1.3932e-11	1.70608e-10	up
IL17RA	0.304472	5.67427	1.61125e-08	1.33799e-07	up
NAGPA	0.304221	4.47051	9.14875e-07	5.77212e-06	up
YIPF1	0.304219	4.62088	2.36072e-07	1.65281e-06	up
RAB15	0.304092	5.22462	2.65085e-09	2.47458e-08	up
NFKBIL1	0.303728	4.11277	2.64623e-05	0.000126913	up
MBOAT2	0.3028	6.37454	1.19349e-12	1.646e-11	up
PRKCH	0.30272	3.60273	0.00127787	0.00411029	up
PRADC1	0.302337	4.13647	1.50838e-05	7.5889e-05	up
SELO	0.30201	4.72654	3.17015e-07	2.17512e-06	up
PGLS	0.301873	5.56559	3.59499e-10	3.72319e-09	up
RLTPR	0.301717	3.85489	0.000128366	0.000529774	up
SLC37A1	0.301693	3.27432	0.00063868	0.00221722	up
PIK3C2B	0.30164	4.81092	6.92994e-07	4.4904e-06	up
PSENEN	0.301516	5.34712	4.00223e-06	2.24854e-05	up
BMP8B	0.301387	3.06203	0.00157968	0.00494771	up
PAQR8	0.301152	4.32061	9.17273e-06	4.8043e-05	up
USP54	0.301012	5.72978	6.52125e-10	6.52006e-09	up
ANKRD9	0.300935	3.88848	3.93633e-05	0.000183028	up
NPTX1	0.30085	6.26513	7.00063e-15	1.21245e-13	up
ZBTB10	0.300756	6.1349	4.94469e-13	7.13309e-12	up
AGPAT1	0.300455	7.52857	1.93103e-20	5.02342e-19	up
RNF44	0.300377	5.19118	8.22329e-09	7.14203e-08	up
CHD4	0.300273	8.14961	2.82667e-22	8.40953e-21	up
GATSL2	0.300204	4.45477	1.43715e-05	7.25712e-05	up
POLA1	0.300025	6.12279	5.66608e-13	8.1204e-12	up
INPP5A	0.29989	5.68868	2.00187e-09	1.89617e-08	up
RALB	0.299866	5.48591	1.90812e-10	2.04764e-09	up
YPEL1	0.299523	3.3775	0.000575907	0.00202481	up
KMT2C	0.299063	6.4859	5.7597e-13	8.24381e-12	up
KIF3C	0.297976	4.79812	1.61818e-07	1.16183e-06	up
PTPRU	0.297866	7.56367	1.9109e-21	5.36518e-20	up
C20orf194	0.297646	3.75009	0.000125883	0.000520899	up
SEPT5-GP1BB	0.297367	4.42471	2.23613e-06	1.31555e-05	up
NOD1	0.297358	3.52649	0.000428273	0.00155579	up
ACTR3B	0.297152	5.24136	6.17342e-07	4.04125e-06	up
FCGRT	0.297142	3.89671	8.18294e-05	0.000350633	up
SPNS1	0.297121	6.43352	4.60676e-15	8.11766e-14	up
TMEM87B	0.296668	4.09056	5.0697e-05	0.000228935	up
ROR1	0.296436	3.62479	0.000272642	0.00104324	up
FBXO33	0.296177	5.20063	1.34486e-08	1.13306e-07	up
CALD1	0.295931	7.12247	8.26334e-15	1.4241e-13	up
INTS3	0.295566	7.20881	9.62448e-20	2.41227e-18	up
ATP6V1C1	0.29501	6.99763	1.41679e-19	3.50304e-18	up
FBXO41	0.294962	3.86853	0.000271515	0.00103966	up
ISYNA1	0.294605	6.76654	1.0926e-17	2.31108e-16	up
SYP	0.294243	3.99308	0.00043529	0.00157814	up
CTNS	0.293314	5.28973	8.49875e-09	7.35799e-08	up
FOXD2	0.293256	3.10445	0.0014879	0.00468698	up
NRIP3	0.293196	4.99656	6.16e-08	4.7158e-07	up
SIDT2	0.292633	4.41535	7.22444e-06	3.85561e-05	up
FAM179B	0.292571	4.45173	3.52565e-06	1.99817e-05	up
ETNK2	0.292173	5.426	1.88336e-08	1.55572e-07	up
RNF122	0.292092	3.53604	0.00148296	0.00467457	up
SLC38A7	0.292014	5.20838	5.88722e-09	5.24168e-08	up
PTTG1IP	0.291968	7.56871	3.34779e-18	7.45477e-17	up
YPEL5	0.291702	4.42411	5.56894e-05	0.000248217	up
ACSF2	0.291277	3.78361	0.000976217	0.00323774	up
ANXA4	0.290965	4.26373	0.000109293	0.000457246	up
LGR4	0.290188	6.20038	5.82142e-14	9.16895e-13	up
TPRA1	0.290043	4.93722	5.61281e-07	3.7052e-06	up
OFD1	0.289556	5.06916	3.80782e-06	2.15032e-05	up
RBPMS2	0.289309	4.22762	3.84313e-05	0.000178998	up
MXI1	0.288611	5.60415	3.7572e-08	2.95886e-07	up
NOM1	0.288437	6.18735	6.67659e-14	1.04708e-12	up
KIAA1549	0.288037	5.74995	5.19467e-11	5.95895e-10	up
HSD17B7	0.287616	4.09362	7.7696e-05	0.000334489	up
PNPLA6	0.287595	5.28808	1.1405e-08	9.70573e-08	up
LIMK2	0.287442	5.51269	5.35864e-10	5.41687e-09	up
CPNE2	0.287071	5.04565	3.77814e-06	2.13576e-05	up
WDTC1	0.287068	6.30305	4.08176e-14	6.5225e-13	up
WDR45	0.287002	5.09574	3.94451e-05	0.000183331	up
FREM2	0.286659	5.14298	1.83976e-05	9.10181e-05	up
TMEM185A	0.28573	5.08248	7.1048e-08	5.39768e-07	up
CADM1	0.285042	6.79178	1.16701e-16	2.27831e-15	up
LTBP4	0.28492	5.82794	1.50472e-10	1.63229e-09	up
RECQL	0.2846	6.15445	2.52658e-10	2.67988e-09	up
FAR2	0.283595	5.33307	8.13464e-09	7.07063e-08	up
SAMD4A	0.283389	4.03638	5.45322e-05	0.000243553	up
DUSP1	0.283261	4.68755	7.06821e-06	3.78143e-05	up
TMEM80	0.283193	4.28079	1.55526e-05	7.80689e-05	up
ARHGAP18	0.283162	4.13366	9.10571e-05	0.000386552	up
GABRB3	0.282834	5.02888	3.7589e-07	2.55512e-06	up
VASH1	0.282806	5.7765	1.60316e-08	1.33329e-07	up
DNMT1	0.282776	8.01157	4.13639e-19	9.89309e-18	up
RNF219	0.282581	6.31366	1.72795e-13	2.62009e-12	up
IRAK4	0.282513	3.95241	0.000239027	0.000923895	up
KIAA0196	0.281994	6.69014	5.18733e-16	9.83532e-15	up
RRNAD1	0.281572	4.44112	3.10934e-05	0.000147321	up
LINC01296	0.281478	5.27509	9.25552e-09	7.93186e-08	up
ZNF414	0.281443	4.11454	0.000193523	0.000765032	up
CES3	0.281284	3.9388	0.000236079	0.000913526	up
PILRB	0.281278	3.39107	0.00118184	0.00383401	up
NPTX2	0.281193	4.52473	4.66539e-06	2.5854e-05	up
FEZ1	0.28115	4.18589	0.000330732	0.00123496	up
TBCB	0.280922	6.53113	4.77637e-12	6.13993e-11	up
SCHIP1	0.280726	4.25082	1.82407e-05	9.03229e-05	up
ZFYVE1	0.280584	3.9717	0.000107164	0.00044851	up
REPIN1	0.280515	7.29635	5.45962e-19	1.29451e-17	up
C17orf96	0.279663	5.66714	4.03596e-10	4.14469e-09	up
SSBP1	0.279575	7.7558	3.35039e-16	6.43016e-15	up
IQCJ-SCHIP1	0.279046	4.249	2.13083e-05	0.000104105	up
STK36	0.278114	5.34551	5.7566e-08	4.42548e-07	up
ATP6V1H	0.278112	5.67157	4.68562e-08	3.63525e-07	up
ZC3HAV1L	0.278003	4.73553	1.09688e-05	5.65596e-05	up
CTSA	0.27728	6.07912	5.49429e-11	6.26337e-10	up
VPS39	0.277267	5.84021	1.34848e-09	1.30085e-08	up
AGAP3	0.27722	7.25903	7.61338e-17	1.52518e-15	up
GHDC	0.277079	5.42371	5.90362e-08	4.529e-07	up
MAN2B2	0.276887	4.87339	4.29684e-06	2.39811e-05	up
KLF12	0.276653	5.48111	2.23307e-08	1.82401e-07	up
EPB41L3	0.27631	6.37265	2.92364e-12	3.89511e-11	up
COMMD6	0.276107	6.0517	4.39336e-11	5.08759e-10	up
EFNA5	0.275965	4.62339	4.88632e-05	0.000221936	up
SLITRK5	0.275843	5.91151	1.59134e-10	1.72285e-09	up
ABHD3	0.275725	5.02904	7.95598e-07	5.08091e-06	up
UBL3	0.275684	5.71713	3.75953e-09	3.43165e-08	up
ABCB8	0.275397	5.46878	4.24661e-09	3.85602e-08	up
CCDC167	0.275272	4.78901	1.04479e-06	6.52803e-06	up
WIPI2	0.275201	6.66943	5.63595e-11	6.40491e-10	up
SMG5	0.274628	8.2505	1.96391e-15	3.58137e-14	up
EPHB2	0.274354	4.88359	1.58122e-06	9.5587e-06	up
GPC4	0.274218	5.93272	9.99616e-10	9.72853e-09	up
KREMEN1	0.274152	6.1172	2.10632e-12	2.84069e-11	up
KIF26A	0.273805	5.94766	5.33678e-11	6.10919e-10	up
BCAM	0.273332	4.56891	1.01466e-05	5.26912e-05	up
TYSND1	0.273062	5.6463	8.45145e-08	6.31822e-07	up
BPGM	0.273028	5.47739	1.20385e-07	8.79883e-07	up
CYB561	0.272921	4.84313	1.61834e-06	9.72775e-06	up
VASP	0.272457	4.90376	5.17044e-06	2.83663e-05	up
EGFR	0.272098	3.64734	0.000551199	0.00194944	up
LSS	0.271366	6.5956	6.37145e-12	8.09558e-11	up
CIR1	0.270853	4.6559	9.52155e-06	4.97514e-05	up
ADGRE5	0.270339	4.5643	6.39369e-06	3.44914e-05	up
CNRIP1	0.270023	3.68652	0.000875407	0.00293263	up
POLL	0.269166	5.41475	6.55296e-07	4.27038e-06	up
HMGCS1	0.268786	6.86992	1.17177e-13	1.80164e-12	up
GAS6	0.26866	3.8441	0.000872077	0.00292326	up
DZIP3	0.26815	5.75144	9.53066e-10	9.3251e-09	up
MDC1	0.267966	7.63028	2.55837e-16	4.94468e-15	up
NPTXR	0.267809	4.0194	0.000379515	0.00139669	up
SREBF2	0.267628	7.33619	1.81755e-14	3.01405e-13	up
SLC29A4	0.267442	3.76816	0.000505648	0.00180697	up
ZNF865	0.267275	4.43872	3.31892e-05	0.000156643	up
POLR2J2	0.26716	3.87818	0.00123465	0.00398529	up
TUBB4A	0.266912	5.65775	3.54718e-08	2.80757e-07	up
CREB3L2	0.266859	7.02968	6.85982e-09	6.03422e-08	up
NUAK1	0.266848	4.76852	2.92961e-05	0.000139528	up
KIAA1147	0.266373	6.70543	4.70467e-11	5.4309e-10	up
KCNK5	0.266202	3.75853	0.000730849	0.00249625	up
XAB2	0.26615	5.31503	1.1743e-06	7.25461e-06	up
NCOR2	0.265979	7.11575	1.05234e-15	1.95476e-14	up
LINC00888	0.265841	3.45251	0.00149059	0.00469412	up
ANAPC5	0.26583	8.01913	2.53161e-19	6.1623e-18	up
ATAT1	0.265273	3.7743	0.000985222	0.00326546	up
DNMT3B	0.265226	5.96294	1.27884e-09	1.23693e-08	up
CTSD	0.265115	7.59571	1.30639e-17	2.75799e-16	up
TMEM205	0.265079	5.67804	1.44521e-09	1.38806e-08	up
SLC38A10	0.264967	6.84166	5.85014e-14	9.20098e-13	up
CABYR	0.264908	4.01431	0.000288051	0.00109117	up
TBC1D10A	0.264518	3.82429	0.000550016	0.00194588	up
TSC2	0.264466	7.31832	2.85008e-14	4.62159e-13	up
RAB6B	0.264301	4.49495	2.13578e-05	0.0001043	up
EZH2	0.264107	6.35919	1.37719e-12	1.88513e-11	up
TP53INP2	0.26341	3.97381	0.000231093	0.000897396	up
LRP1	0.263327	5.19946	0.000466095	0.00168094	up
PACS1	0.263289	5.84256	5.08764e-10	5.1524e-09	up
PLPP3	0.263088	4.75237	4.81501e-06	2.66025e-05	up
OPTN	0.262749	5.19915	2.81612e-07	1.96039e-06	up
HLTF	0.262741	6.63932	1.79441e-12	2.44101e-11	up
TRAPPC6A	0.262636	3.91683	0.000556575	0.00196655	up
PSMG4	0.262599	4.074	0.00131869	0.00421566	up
CAV2	0.262547	3.9227	0.000538327	0.00190884	up
FAM132B	0.261782	4.385	0.00146325	0.00461606	up
WNK2	0.261708	6.26536	1.30302e-11	1.60185e-10	up
BAX	0.261564	6.75559	1.24804e-14	2.11109e-13	up
SBK1	0.261168	4.37042	0.00131761	0.00421566	up
MEF2D	0.261067	4.87877	2.8835e-05	0.000137452	up
POGZ	0.26103	6.58371	1.03572e-12	1.44292e-11	up
RCAN1	0.260956	5.58013	1.60773e-08	1.33608e-07	up
DUSP22	0.260834	5.31688	6.39362e-06	3.44914e-05	up
FIG4	0.260573	4.75954	5.73432e-05	0.000254554	up
TPMT	0.260571	5.57548	8.88949e-09	7.66003e-08	up
GBA	0.260509	6.0248	4.97076e-08	3.84559e-07	up
ITSN1	0.260366	6.50414	3.86545e-13	5.63545e-12	up
PIGT	0.260208	6.84575	5.3374e-15	9.36037e-14	up
IQSEC2	0.260202	3.8413	0.000907881	0.00303124	up
LTBP1	0.260105	5.1855	3.81696e-07	2.59138e-06	up
GPRC5B	0.259904	4.51238	2.50877e-05	0.000120954	up
TUBA1A	0.259539	6.90025	3.26953e-15	5.87446e-14	up
EVL	0.259065	5.74467	2.28152e-07	1.5994e-06	up
RPL36A-HNRNPH2	0.258675	10.4347	6.52612e-18	1.41309e-16	up
C7orf73	0.258279	6.5175	5.67707e-12	7.25528e-11	up
ABHD15	0.258043	4.47773	3.52121e-05	0.000165408	up
LPIN1	0.257766	4.65212	1.99053e-05	9.77281e-05	up
AKR7A2	0.257675	6.23151	9.16521e-11	1.01735e-09	up
MEN1	0.257366	7.19879	3.43657e-15	6.13442e-14	up
ST3GAL4	0.257112	4.6686	3.30088e-05	0.000155925	up
VPS8	0.257055	4.72029	3.56111e-05	0.000167007	up
RPGR	0.257026	4.37096	7.74441e-05	0.000333797	up
PEX11B	0.256797	4.95647	2.12695e-06	1.25401e-05	up
GTF2IRD1	0.25669	4.85299	1.57592e-05	7.89616e-05	up
PHYH	0.256579	4.6886	1.7671e-05	8.76998e-05	up
GLIPR2	0.256516	4.18039	0.000232534	0.00090076	up
CD63	0.256291	7.35338	1.4488e-15	2.67759e-14	up
ZNF22	0.25619	5.78517	4.56973e-09	4.12893e-08	up
HES4	0.256023	5.71815	2.40024e-06	1.40308e-05	up
NAGLU	0.255838	5.46012	1.05872e-07	7.80041e-07	up
EPAS1	0.255332	4.90193	2.8e-05	0.000133645	up
NOTCH2	0.25515	7.95525	1.91181e-14	3.16082e-13	up
NLGN2	0.255019	5.82332	1.93159e-09	1.83435e-08	up
ADGRL3	0.254929	4.73777	6.33562e-05	0.000278544	up
FZD2	0.254802	4.21779	0.000128245	0.000529475	up
ADIPOR1	0.254747	7.54656	1.25975e-16	2.45205e-15	up
UBAP2	0.254642	6.35977	6.3066e-10	6.31696e-09	up
PLS3	0.254631	9.6081	2.24635e-18	5.12691e-17	up
INTS4	0.254421	5.09137	1.15075e-06	7.12518e-06	up
DHX36	0.254163	6.26643	1.21953e-07	8.90752e-07	up
TNFRSF10D	0.254056	4.03547	0.000679325	0.00233855	up
IDI1	0.253505	7.44439	1.39479e-14	2.34128e-13	up
SLC35B2	0.253249	6.06142	2.20428e-09	2.07357e-08	up
MZT1	0.253237	7.47512	8.31935e-12	1.04496e-10	up
TTLL5	0.253189	5.27142	0.000604754	0.00211062	up
PIK3C3	0.252712	4.35058	0.000285494	0.00108336	up
ZFP41	0.252518	4.59355	4.35203e-05	0.000200069	up
TEKT4P2	0.252086	5.25827	5.51541e-07	3.64529e-06	up
BCL6B	0.251606	4.43862	0.000103436	0.000434566	up
ERCC5	0.251406	4.80819	8.5063e-06	4.48737e-05	up
TBC1D7	0.250691	4.73623	1.76133e-05	8.74533e-05	up
RHOBTB1	0.250673	4.64013	4.74582e-05	0.000216271	up
NDRG4	0.250624	4.48689	9.55776e-05	0.000404336	up
TMX3	0.250569	5.81719	5.74101e-08	4.41659e-07	up
TSR3	0.250436	6.27727	9.89427e-11	1.09275e-09	up
PDK1	0.250246	4.67226	9.62936e-05	0.000406894	up
CTTNBP2NL	0.250123	5.18437	3.24914e-06	1.85294e-05	up
UPK3BL	0.249834	3.88864	0.00144028	0.0045579	up
FZD4	0.249508	4.4057	9.78547e-05	0.000412855	up
PROSER1	0.249446	7.3461	1.08436e-14	1.8456e-13	up
DCAF6	0.248703	6.25946	1.47922e-07	1.06975e-06	up
DDB2	0.248599	3.87709	0.00111149	0.00363695	up
SLU7	0.247701	6.22052	3.07806e-10	3.20901e-09	up
IFT172	0.247273	5.17381	2.60897e-05	0.000125235	up
TMEM54	0.2467	4.6619	0.000259147	0.000995074	up
ORMDL3	0.245887	5.56811	2.0468e-06	1.2087e-05	up
TSHZ3	0.245821	4.16233	0.000232531	0.00090076	up
CORO1B	0.245731	5.90847	3.33566e-08	2.65162e-07	up
UNC13B	0.245656	6.38226	7.80949e-11	8.75716e-10	up
MPP2	0.24559	6.39634	3.44098e-08	2.72941e-07	up
ZNHIT1	0.245512	5.6167	1.15075e-05	5.90049e-05	up
EIF5B	0.245373	6.91821	3.02889e-06	1.73183e-05	up
DEAF1	0.245133	6.9209	3.73354e-13	5.45038e-12	up
SH3BGRL	0.245081	6.21318	4.39506e-08	3.41948e-07	up
CHPF	0.244895	6.33532	1.49567e-08	1.24957e-07	up
TANGO2	0.243797	4.76419	3.70533e-05	0.000172947	up
UST	0.243788	5.20945	2.35119e-06	1.37734e-05	up
SUN2	0.243768	6.00889	3.98744e-07	2.69213e-06	up
RAB13	0.243235	6.38089	3.9953e-10	4.11835e-09	up
ECH1	0.243142	6.01458	4.03277e-09	3.66791e-08	up
CASKIN1	0.243076	4.43463	0.00102966	0.00339551	up
B4GALT6	0.242919	5.69559	3.27611e-07	2.24502e-06	up
ELL2	0.242594	5.53181	4.41638e-07	2.9617e-06	up
SPECC1	0.242455	5.29959	2.72821e-05	0.000130502	up
KIF20A	0.242426	6.64422	9.07165e-12	1.1304e-10	up
LZTS3	0.24228	4.37671	0.000386993	0.00142109	up
ADGRB2	0.242108	5.0847	2.31709e-05	0.000112454	up
CAMTA2	0.241971	5.83152	8.70022e-09	7.50799e-08	up
PITPNC1	0.241641	3.87368	0.00100699	0.00333074	up
SBNO2	0.241218	5.60316	9.0722e-08	6.74304e-07	up
MAP4K4	0.241048	7.7102	9.78791e-14	1.51128e-12	up
CRELD2	0.241035	5.88459	2.30589e-08	1.87763e-07	up
KANK2	0.240885	5.17568	1.2546e-05	6.38528e-05	up
CUL1	0.240871	7.56486	3.51481e-11	4.10922e-10	up
AK1	0.240864	5.45126	2.34627e-06	1.37519e-05	up
PI4KA	0.240825	7.42302	7.16606e-13	1.01117e-11	up
MPHOSPH8	0.240733	4.82049	0.000800867	0.00270687	up
ZPR1	0.240526	6.51196	9.1742e-09	7.87446e-08	up
TSPAN7	0.240433	4.87218	4.21289e-05	0.000194242	up
DYM	0.240198	5.36117	2.90085e-06	1.66956e-05	up
DTNA	0.239356	5.87767	1.09806e-06	6.84135e-06	up
CDK2AP2	0.239142	5.3803	5.12819e-07	3.3996e-06	up
MARVELD1	0.238941	6.48352	4.27931e-11	4.96074e-10	up
ARRB1	0.238882	5.08536	1.62197e-05	8.10099e-05	up
TFIP11	0.238682	5.82966	1.01991e-07	7.53976e-07	up
ATG2B	0.238356	5.77772	0.000164297	0.000660435	up
RECQL5	0.238344	4.63777	4.90196e-05	0.000222371	up
SNF8	0.238002	7.19737	6.78865e-14	1.06314e-12	up
RING1	0.237952	5.69333	1.74517e-07	1.24649e-06	up
CHP1	0.237889	6.25947	1.73361e-07	1.23904e-06	up
GALNT10	0.237845	5.16711	1.15721e-05	5.92809e-05	up
SAP130	0.237636	6.41036	4.6673e-10	4.75302e-09	up
RASA1	0.237565	5.26765	1.72745e-06	1.03121e-05	up
SPG11	0.237175	5.44414	5.04945e-05	0.000228307	up
SPINT2	0.237111	4.77364	5.96909e-05	0.000263803	up
DCTN3	0.236512	6.05275	3.31632e-09	3.04912e-08	up
MAF	0.236326	5.61441	2.92379e-06	1.67961e-05	up
TMEM104	0.236185	5.52825	0.000110622	0.00046175	up
PPP2R5B	0.236112	3.9842	0.00157846	0.00494529	up
POLRMT	0.236076	6.52493	2.84995e-09	2.64599e-08	up
VAMP2	0.235963	5.66915	3.77003e-07	2.5611e-06	up
KCNC4	0.23579	4.2737	0.00151727	0.00476993	up
MFSD14B	0.235589	6.79091	5.44924e-10	5.50338e-09	up
ZNF706	0.235021	5.40081	5.25039e-06	2.87332e-05	up
ULK2	0.234748	4.53984	0.000853725	0.00286963	up
GM2A	0.234194	6.07276	1.50758e-08	1.25762e-07	up
ACSL4	0.234065	6.61509	2.25589e-11	2.70657e-10	up
MSRB2	0.233822	4.02868	0.00137414	0.00436749	up
TOM1	0.23372	4.90055	4.42119e-05	0.000202655	up
CREB5	0.233542	5.12187	8.65344e-06	4.55842e-05	up
STX3	0.233258	5.75771	1.57564e-06	9.53248e-06	up
ABHD16A	0.233058	4.53317	0.000310109	0.00116548	up
CMIP	0.23284	5.3152	1.49079e-06	9.04694e-06	up
MED25	0.232734	5.93379	1.95962e-08	1.61264e-07	up
DYRK4	0.232704	4.48832	0.000203079	0.000798495	up
TYRO3	0.23255	5.94237	4.7095e-08	3.65119e-07	up
IGF2BP2	0.232527	5.91908	2.04225e-08	1.67437e-07	up
PDCD6	0.232039	6.3535	7.14377e-10	7.09723e-09	up
TMCO1	0.231874	7.01948	3.23584e-12	4.25292e-11	up
TMEM63B	0.231046	5.0278	7.2051e-05	0.000312762	up
VPS50	0.23094	4.93866	6.43683e-05	0.000282203	up
NCSTN	0.230727	6.87162	1.39402e-11	1.70608e-10	up
UBE2H	0.230691	5.93643	2.58659e-08	2.08945e-07	up
MXRA7	0.230505	7.75977	2.29111e-14	3.76525e-13	up
NTN1	0.230446	5.67188	4.21002e-07	2.82849e-06	up
ERP29	0.230436	6.87873	8.34419e-12	1.04593e-10	up
TTK	0.230436	6.25397	8.92264e-09	7.67655e-08	up
TRAPPC8	0.23022	7.03777	2.66497e-08	2.14802e-07	up
C2CD2L	0.230218	4.6249	0.0001055	0.000442562	up
HPCAL1	0.230164	4.46985	0.000175108	0.000699794	up
PLEKHH3	0.230025	4.76423	0.000125783	0.000520679	up
ZEB1	0.229742	5.47112	1.11954e-06	6.95548e-06	up
RNF13	0.229726	5.08471	0.000537678	0.00190715	up
FASTK	0.229347	6.06015	6.00196e-08	4.60123e-07	up
NLK	0.229133	4.56034	0.000231585	0.00089859	up
MACF1	0.228974	6.45637	0.000931207	0.00309969	up
IFNGR2	0.228896	6.19354	2.24444e-08	1.83193e-07	up
ZMYM3	0.228833	6.43823	1.06232e-08	9.06147e-08	up
ISCU	0.228833	5.6248	4.35982e-06	2.42955e-05	up
HOXA13	0.228743	4.81468	0.000356114	0.0013163	up
CTDSP2	0.228196	6.74333	2.5458e-11	3.0378e-10	up
ATF6	0.228195	6.44371	8.50884e-08	6.34927e-07	up
PRPF8	0.228189	9.51294	2.07969e-14	3.42805e-13	up
AGL	0.228158	6.37741	2.06958e-09	1.95861e-08	up
DPYSL4	0.228128	4.965	1.87479e-05	9.25009e-05	up
SFI1	0.228121	4.23889	0.000680355	0.00234136	up
MSI1	0.228015	5.25135	5.77234e-06	3.13241e-05	up
SGSM3	0.227957	5.64589	5.61656e-07	3.70545e-06	up
DHTKD1	0.227914	6.51301	4.91602e-10	4.99242e-09	up
PTPRA	0.227805	6.83709	3.58583e-10	3.71721e-09	up
HDAC8	0.22773	6.03148	1.54593e-08	1.28765e-07	up
MCCC1	0.22766	4.14877	0.00153194	0.00481329	up
COPB2	0.227495	7.53253	2.71746e-11	3.2286e-10	up
KDM3A	0.227361	5.74915	2.8361e-06	1.63695e-05	up
SCRN2	0.227323	4.70343	0.000129823	0.000534581	up
ZER1	0.227167	5.86674	4.19111e-07	2.81751e-06	up
STK10	0.226986	5.562	5.68926e-07	3.74665e-06	up
KLC4	0.226975	4.2477	0.00119389	0.00386625	up
SH3PXD2B	0.226901	5.84659	2.92062e-07	2.02543e-06	up
CDIPT	0.226891	7.13524	3.86961e-10	3.99744e-09	up
TSPAN9	0.226592	5.00094	4.04628e-05	0.000187347	up
CCDC115	0.226534	4.72722	0.000116417	0.000484653	up
FBLN1	0.226409	6.00035	4.62224e-07	3.0922e-06	up
SH3KBP1	0.225838	5.29889	4.83017e-05	0.00021975	up
PLAT	0.225794	5.03802	0.00011813	0.000491226	up
SCAMP4	0.225606	6.80988	1.95981e-11	2.36426e-10	up
MPV17L2	0.225354	5.67468	3.14582e-07	2.16113e-06	up
INSIG2	0.22525	4.38354	0.000560821	0.00197837	up
DHCR24	0.224829	8.82804	2.69624e-15	4.86831e-14	up
VEZF1	0.22482	5.904	4.92669e-06	2.7124e-05	up
JARID2	0.224701	5.65958	1.31731e-06	8.08806e-06	up
SLC39A11	0.2244	4.30363	0.000898089	0.00300311	up
VANGL2	0.224042	6.11285	2.19678e-07	1.54196e-06	up
WWTR1	0.224019	5.12714	1.42104e-05	7.17912e-05	up
KLHL36	0.224015	5.49998	2.90041e-06	1.66956e-05	up
TLE4	0.223977	7.35833	5.56902e-09	4.97451e-08	up
ZFYVE26	0.223736	5.58708	4.94855e-06	2.72307e-05	up
CABIN1	0.223643	7.40357	1.45002e-11	1.77264e-10	up
ZNF853	0.223544	4.48327	0.000253474	0.000974656	up
SUPT20H	0.223511	5.83216	4.92182e-07	3.27069e-06	up
EFHD1	0.223442	5.025	0.000223995	0.000872922	up
SV2A	0.223214	6.01527	7.68194e-08	5.79206e-07	up
VPS37C	0.223144	5.22173	6.76237e-06	3.63374e-05	up
AP2A1	0.222951	7.13429	2.97818e-12	3.95338e-11	up
RAD50	0.222803	6.70848	3.06205e-10	3.19536e-09	up
DMPK	0.222264	4.67458	0.000385931	0.00141792	up
EPB41L1	0.22209	5.91856	8.42005e-08	6.30527e-07	up
RFWD2	0.22205	5.81141	4.12797e-07	2.78017e-06	up
RALBP1	0.221875	6.58697	4.4778e-10	4.57277e-09	up
SEMA6A	0.221693	5.58522	2.56453e-05	0.000123263	up
ADD3	0.22169	6.5771	2.71799e-10	2.86354e-09	up
RBM27	0.221672	6.57517	1.84352e-09	1.75526e-08	up
ENGASE	0.221571	5.31929	0.000144529	0.000589172	up
MTOR	0.221501	7.51584	1.23442e-08	1.04483e-07	up
LRP3	0.220552	6.61308	1.35487e-09	1.30587e-08	up
RPL36A	0.220399	10.3804	3.28866e-13	4.82659e-12	up
DLG1	0.220294	5.7048	1.02771e-06	6.42496e-06	up
MKRN1	0.22014	6.75214	2.76432e-10	2.90589e-09	up
ITM2B	0.220112	7.23849	2.88183e-11	3.4128e-10	up
PDK2	0.220092	5.77613	5.80654e-07	3.81473e-06	up
SLIT2	0.220076	8.59939	2.85923e-14	4.62959e-13	up
PLEKHM1	0.219957	5.03616	0.00044377	0.00160623	up
ATP6V0D1	0.219954	6.59401	6.27853e-10	6.29458e-09	up
PXMP2	0.219884	4.99941	0.000213713	0.000835518	up
C11orf74	0.219747	4.5807	0.000241038	0.000930094	up
PPP1R10	0.219562	6.62913	2.32107e-10	2.46667e-09	up
TBC1D7-LOC100130357	0.219522	4.58539	0.000269363	0.00103213	up
SPON1	0.219308	4.70903	0.000670521	0.00231259	up
CHMP2A	0.219259	5.40994	0.000231998	0.000899319	up
CCNI	0.219218	7.78943	2.73515e-12	3.64841e-11	up
PSMG2	0.219031	4.72201	0.000644925	0.00223555	up
B4GAT1	0.218877	6.86996	3.26113e-11	3.83715e-10	up
PXN	0.218828	6.02596	1.76727e-06	1.05269e-05	up
BHLHB9	0.218827	4.68077	0.000305257	0.00115	up
ST7L	0.218804	4.2244	0.00113752	0.00370555	up
BCAS3	0.218799	5.37435	9.81641e-06	5.11702e-05	up
EEF1A2	0.218594	6.83145	2.82376e-10	2.95794e-09	up
LY75-CD302	0.218508	5.09786	0.00039944	0.00146217	up
CXorf57	0.218066	6.92489	8.46398e-11	9.42369e-10	up
GSN	0.217977	4.20314	0.00108348	0.00355377	up
SH3BP1	0.217952	4.94245	0.000111501	0.000465069	up
ABCF2	0.217913	7.69053	6.86317e-10	6.84322e-09	up
PPP1R9B	0.217492	7.02103	2.08922e-09	1.97379e-08	up
ATP1A3	0.21746	5.48432	6.55333e-05	0.000286623	up
NADSYN1	0.217166	4.89959	8.00799e-05	0.000343942	up
MGST3	0.216681	5.76558	1.02481e-06	6.41048e-06	up
FZD7	0.216428	5.09707	9.84257e-05	0.000414786	up
GAK	0.21634	6.45169	4.7565e-09	4.28007e-08	up
WBP2	0.216335	6.88677	6.00842e-11	6.80004e-10	up
NBAS	0.216116	5.28456	1.17049e-05	5.98769e-05	up
MPP7	0.216072	4.36619	0.000698441	0.00239834	up
DBF4B	0.215727	6.23568	1.92641e-07	1.36264e-06	up
PLBD2	0.21486	5.4723	0.000670817	0.00231289	up
EAPP	0.214434	5.21876	1.60751e-05	8.03974e-05	up
EIF2AK3	0.214306	4.53777	0.000823185	0.00277547	up
TTC7A	0.214249	4.39234	0.00111809	0.00365745	up
FAM65A	0.214208	5.91913	4.13535e-07	2.78344e-06	up
GPS2	0.214129	6.19788	4.90378e-08	3.79645e-07	up
SLC35G1	0.214032	4.94413	0.000532969	0.00189228	up
FAM96B	0.213968	5.9754	1.5941e-06	9.61427e-06	up
PIGQ	0.213829	5.57792	3.80389e-06	2.14921e-05	up
TOR2A	0.213513	4.78987	0.000558711	0.0019722	up
WIPF1	0.21282	5.51417	6.96051e-06	3.72926e-05	up
ZNF579	0.212588	4.39882	0.0011188	0.00365869	up
TAF6	0.212446	5.93688	2.50201e-06	1.45791e-05	up
CARHSP1	0.212446	5.78156	1.29147e-05	6.55164e-05	up
TTC3	0.212105	7.90243	1.02541e-10	1.12908e-09	up
DSTN	0.211947	7.30469	3.1766e-11	3.74976e-10	up
CYB5D2	0.211864	4.39439	0.00104108	0.003428	up
FBXO7	0.211672	7.07882	8.73774e-11	9.71864e-10	up
WBP1	0.211609	5.56185	4.34591e-06	2.42303e-05	up
TMEM209	0.211424	5.79162	1.07963e-05	5.5749e-05	up
RREB1	0.211401	5.43223	0.000551451	0.0019497	up
TAX1BP1	0.21139	7.02046	6.90213e-10	6.87582e-09	up
APLP2	0.210691	9.28003	2.86518e-14	4.63239e-13	up
CD302	0.21029	5.16034	0.000458264	0.00165542	up
DDHD2	0.210025	6.12409	6.1868e-08	4.73301e-07	up
MIS18BP1	0.209978	5.19712	3.51965e-05	0.000165406	up
INTS8	0.209871	6.61369	1.75295e-09	1.67484e-08	up
TMEM219	0.20977	5.61055	4.73191e-06	2.61961e-05	up
PCGF2	0.209551	5.71004	2.52319e-06	1.46947e-05	up
LAMTOR2	0.209509	5.53958	1.79499e-05	8.90035e-05	up
C1orf112	0.209386	5.52302	0.000134097	0.000551148	up
PGS1	0.209366	5.04549	7.14975e-05	0.000310728	up
SERINC3	0.209267	6.8645	2.5224e-07	1.76375e-06	up
UTRN	0.209201	6.27318	1.64649e-06	9.87717e-06	up
UBALD1	0.209076	5.13722	3.97114e-05	0.000184491	up
LUZP6	0.208923	8.86349	3.9183e-12	5.09657e-11	up
MTPN	0.208922	8.86349	4.03826e-12	5.24019e-11	up
DLC1	0.208535	5.47881	0.00118281	0.00383487	up
MYPOP	0.2081	4.49341	0.000760038	0.00258479	up
C2CD3	0.20803	5.53005	0.000154463	0.000624336	up
ARID1B	0.207974	6.40425	2.74444e-08	2.21045e-07	up
COL4A1	0.207864	5.77682	4.32972e-05	0.000199211	up
COPRS	0.207719	6.0064	2.72945e-06	1.57705e-05	up
KIAA1522	0.207586	6.42945	1.30152e-07	9.46861e-07	up
CELSR1	0.207538	5.80444	3.46977e-06	1.96854e-05	up
HMGCR	0.207501	6.87088	5.56676e-08	4.29157e-07	up
ECE1	0.207475	6.24054	9.78648e-08	7.24939e-07	up
DHX40	0.207448	7.30862	4.66479e-11	5.39054e-10	up
AGBL5	0.207182	7.08294	7.90606e-11	8.84737e-10	up
SCPEP1	0.207086	6.02027	1.40228e-06	8.54284e-06	up
ZNF777	0.206676	5.5541	1.44913e-05	7.3109e-05	up
TTC26	0.206553	5.31595	7.63803e-05	0.000329989	up
LAMTOR5	0.206482	6.425	3.82127e-06	2.15681e-05	up
CDKN2C	0.206403	6.33492	1.11386e-05	5.73006e-05	up
ZNF316	0.20619	5.54578	8.34524e-06	4.41301e-05	up
CLSTN3	0.206081	5.11432	0.000135191	0.000554606	up
MVD	0.20605	5.20162	5.27539e-05	0.00023638	up
C1orf233	0.205935	5.03784	0.000135503	0.000555473	up
FLOT2	0.205062	7.13655	1.29563e-09	1.25206e-08	up
ZNF106	0.205022	6.28519	0.00012976	0.000534523	up
MYO1D	0.20495	6.32728	5.13029e-08	3.96622e-07	up
FBXO38	0.20456	4.74717	0.000727152	0.00248604	up
AGTRAP	0.204491	5.44385	2.46503e-05	0.000118972	up
LACTB2	0.204312	4.99196	0.000327371	0.00122366	up
ZNF362	0.204051	5.15101	0.000603648	0.00210845	up
GLI3	0.203962	5.31241	0.000201796	0.000794019	up
SLC35C1	0.203918	5.227	0.000480227	0.0017268	up
PEX3	0.20367	5.29159	3.62153e-05	0.00016954	up
LMX1B	0.203124	4.8593	0.000284194	0.00107954	up
LMAN2	0.202664	7.67033	2.54565e-08	2.05941e-07	up
ABCC5	0.202473	5.56365	2.55947e-05	0.000123128	up
CUTC	0.20244	5.82633	6.43651e-06	3.47053e-05	up
ZNF282	0.201893	6.40307	5.66008e-06	3.08063e-05	up
TPST2	0.201494	4.98572	0.000576014	0.00202481	up
NIPSNAP3A	0.201478	5.04789	0.000804552	0.00271682	up
ANKHD1	0.201054	7.22075	3.92611e-09	3.57683e-08	up
ZNF512	0.20103	6.18066	1.54364e-06	9.35298e-06	up
FHOD3	0.201028	4.59574	0.00074981	0.00255238	up
APITD1	0.200999	4.99354	0.000159323	0.00064209	up
VPS45	0.200976	5.76145	1.52038e-05	7.64229e-05	up
KIAA0100	0.200805	8.44425	1.33463e-11	1.63888e-10	up
CNOT4	0.200764	5.33586	6.86986e-05	0.000299751	up
ALS2	0.20058	5.70794	1.88505e-05	9.28818e-05	up
ANKHD1-EIF4EBP3	0.200502	7.20227	3.4668e-09	3.17419e-08	up
JAK1	0.199914	7.06274	8.92054e-09	7.67655e-08	up
C19orf54	0.199652	5.40591	0.000231964	0.000899319	up
TIMMDC1	0.199137	6.54522	6.28595e-07	4.11002e-06	up
TMEM94	0.198928	6.42025	4.77318e-07	3.17768e-06	up
PEPD	0.1989	6.16645	1.40809e-06	8.56874e-06	up
ADAM11	0.198678	4.89272	0.000367143	0.00135388	up
BCL7C	0.198581	5.61755	7.28623e-05	0.000316159	up
EBPL	0.198495	5.38387	6.14026e-05	0.000270717	up
LIMD2	0.198139	5.25105	0.000478195	0.00172119	up
MRPS31	0.198084	5.14599	0.000646571	0.00223984	up
FIS1	0.19808	5.59193	0.000231416	0.000898332	up
RAC1	0.198052	8.1225	5.14655e-11	5.9161e-10	up
CTBP1	0.197904	7.20561	7.51584e-10	7.42654e-09	up
CCNH	0.197637	5.2392	0.000104024	0.000436868	up
BAZ2A	0.197503	7.98213	8.85503e-11	9.83912e-10	up
WDR11	0.197485	6.70317	6.66592e-09	5.87307e-08	up
LIPA	0.19745	6.90619	5.57193e-08	4.29254e-07	up
QSOX1	0.197438	6.10405	1.62708e-05	8.1228e-05	up
DNAJC7	0.197339	7.77052	1.15063e-07	8.44359e-07	up
ATP8B2	0.197301	7.40102	6.00875e-10	6.0462e-09	up
AKR1B1	0.197227	7.90894	1.77933e-10	1.91317e-09	up
PRKCA	0.197158	5.64032	1.20191e-05	6.13416e-05	up
TCF4	0.196816	4.96378	0.000345565	0.00128076	up
NUMA1	0.19626	7.67819	4.03551e-10	4.14469e-09	up
ABHD17A	0.196085	6.12624	2.69066e-06	1.55709e-05	up
HERC3	0.195923	4.66787	0.000856426	0.00287694	up
SNX1	0.195764	6.23336	1.3362e-06	8.18569e-06	up
ATP6V0E2	0.195724	7.21991	2.87291e-08	2.31053e-07	up
WDR13	0.195648	5.52627	3.87318e-05	0.000180245	up
NUP98	0.195635	7.46127	7.41123e-09	6.48807e-08	up
NSMF	0.195575	7.19257	8.62748e-10	8.48678e-09	up
MTHFD1	0.195538	8.45563	9.78628e-10	9.54119e-09	up
TUFT1	0.195481	4.70306	0.00100175	0.00331741	up
MYO1E	0.195451	4.6388	0.00117579	0.00381888	up
PPME1	0.195099	6.30251	1.10123e-06	6.85726e-06	up
KDM5B	0.195091	6.54985	1.86642e-07	1.32618e-06	up
PARD3	0.195063	5.57288	0.000644364	0.00223431	up
NR2F1	0.194787	6.05156	8.39856e-07	5.33561e-06	up
RAB12	0.194599	5.03365	0.000850336	0.00286031	up
HSF1	0.194589	6.75137	3.56152e-07	2.42998e-06	up
OAF	0.194585	6.09974	7.69092e-07	4.92596e-06	up
PLXNB2	0.194452	6.48151	8.02917e-07	5.12168e-06	up
GALNT1	0.194397	7.72109	3.00087e-07	2.07062e-06	up
UROD	0.194383	6.46974	3.26225e-07	2.23691e-06	up
PODXL2	0.194047	6.62348	1.87467e-07	1.33033e-06	up
SLC25A14	0.193964	4.83253	0.000686107	0.00235967	up
BRI3	0.193815	5.37361	0.00022196	0.000865603	up
CENPH	0.193746	5.99207	1.7512e-06	1.04368e-05	up
SYTL5	0.193658	4.91159	0.000338053	0.00125631	up
CAMK2D	0.193154	5.34325	0.000121271	0.000503141	up
NUB1	0.192934	6.53366	1.8198e-07	1.29474e-06	up
PEX1	0.192862	5.3182	0.000153572	0.000620961	up
NCS1	0.192719	6.4793	4.23992e-07	2.84684e-06	up
PPFIBP1	0.192518	5.42222	8.25489e-05	0.000353165	up
TMEM129	0.192461	5.79456	1.23802e-05	6.30963e-05	up
KIDINS220	0.192036	6.82378	3.69052e-08	2.90844e-07	up
AGPAT2	0.191882	5.85093	4.67573e-05	0.000213254	up
COG1	0.191855	5.55415	0.000284479	0.00108025	up
RNF181	0.191789	5.45118	0.000158078	0.000637772	up
CYTH1	0.191659	5.39156	0.000129456	0.000533871	up
HS1BP3	0.191597	4.99249	0.0012293	0.00397036	up
SEC31A	0.191398	7.40417	3.03074e-09	2.80299e-08	up
PAK4	0.191353	6.53903	7.37227e-08	5.57772e-07	up
C11orf49	0.191284	4.70435	0.00145636	0.00459885	up
CPSF3	0.191173	6.72474	7.98415e-08	5.99931e-07	up
GSK3A	0.191108	7.15771	1.61998e-09	1.54914e-08	up
PIK3R4	0.190748	5.98384	2.56423e-06	1.48864e-05	up
TPM4	0.190716	7.51335	4.8691e-10	4.95394e-09	up
EPS8	0.190206	4.85418	0.00102879	0.00339365	up
BCKDHA	0.190179	4.85965	0.000545936	0.00193332	up
SP2	0.189964	5.36462	0.000134665	0.000553275	up
FHL1	0.189826	7.82119	2.09309e-10	2.23521e-09	up
NDRG1	0.189492	5.85371	9.13455e-06	4.79117e-05	up
GIT1	0.1894	6.28282	8.55057e-07	5.42277e-06	up
CCNK	0.189234	6.80905	1.04659e-07	7.72138e-07	up
MAP1S	0.189135	5.94617	4.79659e-06	2.65141e-05	up
MDK	0.188909	7.93585	5.00965e-09	4.49681e-08	up
NEBL	0.188805	5.26862	0.000622811	0.00216779	up
P3H1	0.188795	6.01388	8.42516e-06	4.44798e-05	up
GNAS	0.18862	9.82475	1.64355e-10	1.77763e-09	up
PDCD2	0.188571	7.15014	6.25039e-09	5.53361e-08	up
CHMP1B	0.188491	5.00237	0.000600055	0.0020979	up
AGGF1	0.188384	6.26127	9.32237e-06	4.8757e-05	up
USP22	0.18831	9.12758	2.69e-11	3.20291e-10	up
ASCC2	0.18822	6.78354	7.25935e-08	5.50367e-07	up
MSX1	0.188208	5.21023	0.000161287	0.000649526	up
ESF1	0.188092	5.61911	3.04125e-05	0.000144157	up
TRO	0.187929	5.24909	0.000139225	0.000569665	up
ADI1	0.187595	7.03309	6.83253e-07	4.43831e-06	up
TPM1	0.187367	5.6409	5.01429e-05	0.000227091	up
HPS5	0.18722	5.28293	0.000180472	0.000718616	up
AP1S1	0.187094	5.54984	4.98293e-05	0.000225857	up
ZMYND8	0.186885	5.43914	7.80545e-05	0.000335769	up
PPP2R5A	0.186873	5.8671	0.000127465	0.000526649	up
GTF2H1	0.186623	6.00629	2.14144e-05	0.00010453	up
GTF2B	0.186492	5.34194	0.000125238	0.000518622	up
AGK	0.186134	6.5226	1.17102e-06	7.23842e-06	up
TCF12	0.185977	5.51623	5.51797e-05	0.000246145	up
TUT1	0.185782	5.31972	0.000199754	0.000787114	up
SLC25A33	0.185443	5.58733	0.000479729	0.00172558	up
CREG1	0.18543	6.6189	2.04519e-07	1.44109e-06	up
SIRT2	0.185411	5.67202	5.82039e-05	0.000257854	up
CORO7	0.185389	5.3354	0.000126535	0.000523005	up
MORF4L2	0.185308	9.26676	7.89723e-11	8.84651e-10	up
ZW10	0.184827	6.03119	0.000129697	0.000534464	up
ERGIC1	0.184756	7.48143	1.87697e-09	1.78401e-08	up
IQGAP3	0.184634	5.53795	0.000297598	0.00112308	up
NAPA	0.184629	6.38803	1.16942e-06	7.23265e-06	up
SUPT5H	0.184501	7.00677	3.53793e-08	2.80226e-07	up
DNAJB6	0.184434	7.58801	6.96407e-09	6.12102e-08	up
RMDN1	0.184257	5.46499	0.00029092	0.00110052	up
PDCD4	0.184048	6.5763	3.16715e-07	2.17442e-06	up
SLC35A2	0.183941	5.31603	0.000187278	0.000742483	up
SAP30L	0.183552	5.23328	0.000547702	0.00193895	up
DIAPH1	0.183456	7.49109	3.03257e-08	2.42473e-07	up
TAF10	0.183282	6.1114	1.55957e-05	7.82493e-05	up
APITD1-CORT	0.183252	4.81153	0.00126205	0.00406655	up
LARS	0.183012	7.85231	5.43637e-08	4.19399e-07	up
UBALD2	0.182888	5.07468	0.000436151	0.00158022	up
GNS	0.182755	6.88621	7.29547e-08	5.52343e-07	up
RNASEK	0.182478	6.9204	7.31557e-07	4.71028e-06	up
MUT	0.182465	5.23106	0.0010315	0.00340053	up
PLOD3	0.18234	5.64494	5.07169e-05	0.000228935	up
UBAC1	0.182304	6.16529	2.24957e-05	0.000109273	up
RBM42	0.182204	7.22816	3.36892e-08	2.67612e-07	up
PLIN3	0.18207	5.69936	3.20643e-05	0.000151594	up
NOTCH1	0.182066	5.36494	0.000662288	0.00228779	up
SLC9A3R2	0.181864	5.36307	0.000206258	0.000810414	up
AES	0.181435	6.70081	9.96562e-08	7.37214e-07	up
IDH3B	0.181194	6.76772	9.09265e-06	4.77375e-05	up
SKIV2L	0.181189	5.77416	0.000251342	0.000967135	up
SFMBT2	0.181151	5.66817	6.14033e-05	0.000270717	up
RNF10	0.18077	7.8612	5.42141e-07	3.58532e-06	up
HSD17B4	0.180354	6.91074	6.86535e-07	4.45437e-06	up
KLF9	0.180316	5.83932	0.000667597	0.00230395	up
G6PD	0.17994	6.43204	4.45335e-06	2.47664e-05	up
ACLY	0.179891	9.61017	1.0229e-10	1.12858e-09	up
SLC39A6	0.179514	7.64783	4.2215e-08	3.29613e-07	up
TOP3B	0.179139	5.17234	0.000703039	0.00241036	up
SSBP4	0.179108	5.21806	0.00159283	0.00498321	up
LAMP1	0.179073	7.03963	5.7153e-07	3.76155e-06	up
CNN3	0.178991	7.17599	2.47636e-08	2.00927e-07	up
EXOC2	0.178766	5.78906	0.000673291	0.00231923	up
MIS18A	0.178037	6.34698	4.98713e-06	2.74245e-05	up
CKAP5	0.177947	7.82055	1.02198e-07	7.54998e-07	up
DPAGT1	0.177725	5.58566	0.000195905	0.000773337	up
ARHGAP17	0.177701	6.72079	5.1946e-07	3.44154e-06	up
ATP5D	0.177676	6.43342	2.33263e-06	1.36866e-05	up
CCNY	0.177586	6.51477	2.864e-06	1.65218e-05	up
KDM7A	0.177542	5.10348	0.00150328	0.00473273	up
GPRASP2	0.177419	6.3915	1.60241e-06	9.65489e-06	up
RAB7A	0.1774	7.92857	4.25105e-09	3.85686e-08	up
BTBD2	0.17729	6.84853	1.88134e-07	1.3342e-06	up
TSPAN13	0.177129	5.7683	6.03971e-05	0.000266817	up
HSPA12A	0.177092	5.41246	0.00130795	0.00419109	up
TMEM189	0.176921	5.8045	3.73937e-05	0.000174388	up
PPP4C	0.176896	7.68452	3.01445e-08	2.41376e-07	up
RAB11B	0.17687	5.75433	0.000120206	0.000499479	up
IGSF8	0.176691	5.31627	0.000557123	0.00196786	up
DCAF7	0.176603	7.72166	1.08379e-08	9.2375e-08	up
CXorf40B	0.176559	5.86034	0.000210417	0.000825279	up
TECR	0.176294	7.06266	3.82866e-08	3.01082e-07	up
FBXO11	0.176035	5.9247	4.52881e-05	0.000207242	up
ARHGEF2	0.175934	5.70402	5.44432e-05	0.000243255	up
PTPRF	0.175865	7.91229	8.09352e-09	7.04046e-08	up
HMHA1	0.175838	5.04527	0.000764847	0.00259953	up
C18orf21	0.175786	5.5902	0.000285424	0.00108336	up
CNP	0.175748	7.54762	1.63603e-07	1.17388e-06	up
RNF130	0.175632	6.01867	1.61945e-05	8.0921e-05	up
TBL1X	0.175426	6.66327	2.52615e-06	1.47042e-05	up
TAB3	0.175384	5.61109	0.000745859	0.00254129	up
PMVK	0.175197	5.22101	0.000774162	0.00262854	up
UBN2	0.175141	5.53672	0.000941261	0.00313126	up
ACTN4	0.175126	8.11866	6.3901e-08	4.88174e-07	up
TMSB10	0.174961	7.99085	8.42693e-08	6.30612e-07	up
ALKBH3	0.174816	5.04555	0.00158162	0.00495238	up
ACP2	0.174803	5.30823	0.000506687	0.00181009	up
LRRC59	0.17447	8.97541	2.17951e-10	2.32523e-09	up
NECTIN1	0.174337	5.28831	0.000911237	0.00304152	up
SRGAP2	0.174194	5.99266	0.000279083	0.00106381	up
G6PC3	0.174105	6.8202	3.86508e-06	2.1793e-05	up
TM7SF3	0.173829	6.56523	1.37458e-06	8.39275e-06	up
TOM1L2	0.17365	5.48757	0.000307297	0.0011565	up
FDFT1	0.173649	7.14978	1.89993e-07	1.34651e-06	up
SPTBN2	0.173327	6.26336	5.5403e-05	0.00024704	up
FSTL1	0.173253	7.23573	9.00553e-08	6.69802e-07	up
MAP7D3	0.173003	6.52507	1.35171e-06	8.27153e-06	up
MED15	0.172914	6.3244	1.01827e-05	5.28138e-05	up
CLTB	0.172877	6.44152	2.2426e-06	1.31795e-05	up
ERP44	0.172738	6.09406	1.28416e-05	6.51758e-05	up
SDC2	0.17272	6.57298	3.71428e-06	2.10074e-05	up
GPR180	0.172606	6.80429	4.92002e-06	2.71144e-05	up
KDM4B	0.172577	5.70619	0.000707905	0.00242552	up
ITPR2	0.172275	4.92717	0.00159349	0.00498385	up
PIGG	0.17223	5.37671	0.000557873	0.00196987	up
SPG21	0.172089	6.29287	8.62578e-05	0.000368459	up
DLGAP5	0.171974	6.77239	1.07321e-06	6.69417e-06	up
SMARCA4	0.171824	8.44418	8.63352e-09	7.45703e-08	up
GTF3C1	0.171504	7.88122	9.17202e-06	4.8043e-05	up
TP53	0.171425	7.28482	4.1624e-08	3.25461e-07	up
MTFR1	0.171107	6.12727	5.73959e-05	0.000254583	up
VCL	0.170864	7.54955	2.90203e-08	2.33225e-07	up
NUF2	0.170846	5.84347	7.72038e-05	0.000332892	up
CLPX	0.170658	5.72926	9.26844e-05	0.000393051	up
CDK8	0.17042	5.25801	0.000768061	0.00260965	up
CMTR1	0.170418	6.85221	3.87604e-07	2.62737e-06	up
HGS	0.170337	6.7189	5.74529e-07	3.77675e-06	up
GAS1	0.170119	5.80088	0.000645491	0.00223681	up
DNAJC6	0.170075	5.42241	0.000447708	0.00161942	up
GJA9-MYCBP	0.169969	6.05896	1.53868e-05	7.72719e-05	up
CYFIP1	0.169947	6.58937	5.33181e-05	0.000238616	up
HEXB	0.169751	6.34594	4.88308e-05	0.000221936	up
NCBP1	0.169701	6.82313	8.03796e-07	5.12396e-06	up
B9D1	0.16965	5.66662	0.0011011	0.00360615	up
NEMF	0.169274	6.09464	3.67302e-05	0.000171658	up
MYCBP	0.169199	6.1309	1.37826e-05	6.96938e-05	up
FAM189B	0.169198	7.48336	1.20927e-06	7.46644e-06	up
HDGF	0.169043	9.10151	5.84161e-09	5.20952e-08	up
NUCB1	0.168947	7.02877	8.44035e-07	5.35596e-06	up
NRDC	0.168866	7.56629	2.45712e-08	1.99514e-07	up
WDR62	0.168409	5.90744	0.000120785	0.000501316	up
DHX8	0.168229	6.87852	3.14443e-05	0.000148856	up
STX10	0.16818	5.39651	0.000890731	0.00298032	up
COPS7B	0.168166	6.35259	0.000177271	0.000707152	up
SYMPK	0.16809	7.18162	3.99513e-06	2.24592e-05	up
PFN2	0.167392	7.86727	3.49622e-07	2.38839e-06	up
P2RX5-TAX1BP3	0.167309	6.62247	2.44352e-06	1.42686e-05	up
GORASP2	0.167246	7.31716	2.71496e-07	1.89357e-06	up
RALGAPA2	0.16724	5.24883	0.000727128	0.00248604	up
FBXL19	0.167065	6.81399	8.25001e-07	5.25036e-06	up
FUZ	0.166815	5.70539	0.000232752	0.000901289	up
KCTD17	0.166805	5.3923	0.000650581	0.00225089	up
STAMBP	0.166798	6.53112	3.33469e-06	1.89779e-05	up
SNAP23	0.16674	6.22744	1.10078e-05	5.67341e-05	up
NOL8	0.1667	6.29195	1.45631e-05	7.34379e-05	up
ZMIZ1	0.166478	6.21065	1.9218e-05	9.46077e-05	up
CHPF2	0.166415	5.90332	0.000109529	0.000457712	up
CSNK1D	0.166378	7.65849	5.74069e-07	3.77599e-06	up
TUBG1	0.166358	7.76826	1.29335e-05	6.55817e-05	up
PAK1	0.166342	5.85977	0.000191546	0.000758309	up
PCSK7	0.166331	5.46802	0.000424548	0.00154532	up
TMEM258	0.165693	5.86558	0.00127124	0.00409378	up
TIMM8A	0.165681	5.83926	7.66871e-05	0.000331054	up
KLHL12	0.16556	6.16649	5.44142e-05	0.000243224	up
RPAP1	0.165435	5.91572	6.53757e-05	0.000286162	up
FRA10AC1	0.165418	5.59777	0.00058383	0.002049	up
FUCA2	0.165337	6.9937	9.14893e-06	4.79642e-05	up
NUP214	0.165223	6.73317	2.92316e-06	1.67961e-05	up
HAUS6	0.165138	7.84993	2.48382e-08	2.01384e-07	up
ARMCX5-GPRASP2	0.165083	6.43566	4.98878e-06	2.74245e-05	up
ATP6AP2	0.165042	7.03297	0.000295077	0.00111482	up
ARHGEF18	0.164996	5.86946	8.77194e-05	0.000373974	up
TMEM248	0.16489	6.78229	1.42874e-06	8.67994e-06	up
ERF	0.164858	5.62278	0.000878826	0.00294318	up
RBM26	0.164824	7.28512	1.53992e-07	1.11145e-06	up
TARS2	0.164736	6.69	4.51191e-06	2.50667e-05	up
RRBP1	0.164683	6.06836	9.51244e-05	0.000402884	up
RXRA	0.164521	5.55522	0.00103311	0.00340482	up
TOX4	0.164382	6.47935	1.14318e-05	5.87537e-05	up
POLR2J	0.164175	5.66875	0.000335405	0.00124901	up
TRAF7	0.164082	6.70423	5.11864e-06	2.81102e-05	up
RNF8	0.164071	5.89861	0.00078808	0.00267023	up
PCM1	0.163926	6.70403	3.94235e-06	2.21944e-05	up
MKI67	0.163911	7.4524	5.67029e-07	3.73864e-06	up
TMEM132A	0.163809	5.79979	0.000186596	0.000740047	up
SLC44A2	0.163569	5.884	0.000326659	0.00122183	up
GABARAPL2	0.163439	6.61893	2.43065e-06	1.4201e-05	up
HUWE1	0.162971	8.80705	0.000907605	0.00303124	up
LRP5	0.162918	6.41829	4.90688e-05	0.000222502	up
H2AFY2	0.162891	6.70028	1.78222e-05	8.84101e-05	up
DAB2IP	0.162571	5.41184	0.000573588	0.00201757	up
HNRNPUL1	0.162485	9.17573	1.59846e-09	1.53123e-08	up
FAM49B	0.162439	6.843	9.72327e-07	6.10652e-06	up
GBF1	0.162363	7.61961	1.3897e-06	8.48032e-06	up
MSRB1	0.162259	5.89021	0.000105438	0.000442469	up
BRCA1	0.161833	6.75741	8.69015e-05	0.00037092	up
PPP1R11	0.161658	5.62011	0.000713791	0.00244416	up
PDLIM7	0.161655	5.4511	0.000604714	0.00211062	up
LMO4	0.161545	5.91033	0.000105152	0.000441435	up
SRRM2	0.16144	9.67726	9.38128e-08	6.96805e-07	up
ESPL1	0.161336	7.09304	6.40774e-05	0.000281039	up
CTSB	0.161309	6.40759	1.79715e-05	8.90302e-05	up
KDM5A	0.161293	6.33771	1.50585e-05	7.57964e-05	up
ZNF746	0.161233	5.57992	0.00040035	0.00146489	up
RAB40B	0.161212	5.22355	0.00140529	0.00445616	up
ITM2C	0.161199	6.39571	0.000174275	0.000696974	up
WSB2	0.161102	5.71184	0.000228163	0.000886959	up
GMPS	0.160965	7.39788	1.72552e-07	1.23486e-06	up
MSH2	0.160437	7.2483	2.93269e-07	2.03124e-06	up
MTURN	0.160322	5.77921	0.000343009	0.00127215	up
FADS1	0.160321	7.13101	3.31686e-05	0.000156613	up
NAT14	0.160292	5.28785	0.00136595	0.00434775	up
TCF7L2	0.160179	5.38689	0.000960387	0.00318909	up
TRAFD1	0.160093	6.2696	3.69489e-05	0.000172607	up
MYO1B	0.159559	6.44363	0.00042693	0.00155245	up
OS9	0.159479	7.2588	6.02435e-07	3.95073e-06	up
SSU72	0.159048	7.26552	3.96944e-06	2.23355e-05	up
MTCH1	0.158808	7.68534	1.00246e-06	6.28139e-06	up
ATP6AP1	0.158793	7.82383	1.24962e-07	9.10913e-07	up
DIP2B	0.158277	6.3466	6.36549e-05	0.000279633	up
TRMT6	0.158017	5.94742	0.000107064	0.000448262	up
USB1	0.15785	6.92377	2.17056e-06	1.27903e-05	up
COG4	0.157716	5.77356	0.000394474	0.00144544	up
REPS1	0.157704	6.57419	4.99623e-05	0.000226366	up
IGFBP2	0.15764	5.64669	0.00068121	0.00234357	up
UXT	0.157474	5.71061	0.000313342	0.00117683	up
TALDO1	0.157044	7.36901	3.4045e-06	1.9335e-05	up
PRKACA	0.156975	6.99806	4.07974e-06	2.28741e-05	up
DDX24	0.156935	7.34616	9.22212e-07	5.8084e-06	up
METTL9	0.156786	6.87123	2.66176e-06	1.54118e-05	up
WDFY1	0.156564	6.1699	7.44249e-05	0.000322302	up
KIF1C	0.156506	7.98146	6.57149e-06	3.53984e-05	up
TOP1MT	0.156274	5.74113	0.000495982	0.00177763	up
CLTC	0.156243	8.96422	6.69573e-08	5.10456e-07	up
PGP	0.15617	6.03663	0.000544529	0.00192964	up
PRPF6	0.155991	6.68876	0.00017682	0.00070573	up
UNK	0.15576	6.31786	2.6965e-05	0.000129098	up
WBP1L	0.155601	5.6539	0.000714491	0.0024458	up
CRY1	0.155351	5.80604	0.000855821	0.00287579	up
RFWD3	0.155303	7.49771	4.15218e-07	2.79306e-06	up
YBX3	0.154961	8.62216	7.02676e-08	5.34209e-07	up
NUDT5	0.154954	7.52029	6.3004e-07	4.11683e-06	up
LITAF	0.154745	5.71476	0.000670036	0.00231164	up
GPRIN1	0.154745	5.58411	0.00131867	0.00421566	up
BRD4	0.154409	7.20057	1.40919e-06	8.57068e-06	up
SLC35B4	0.154375	7.10081	6.88556e-06	3.69632e-05	up
AP2A2	0.154178	6.7865	1.05769e-05	5.46673e-05	up
MPZL1	0.154015	7.2461	0.000162712	0.000655026	up
C16orf62	0.153795	5.75123	0.00100335	0.00332169	up
HDLBP	0.153349	9.57688	2.11165e-07	1.48601e-06	up
LRP11	0.15319	6.22842	0.000527688	0.00187535	up
PPP6R2	0.153189	6.26075	7.16425e-05	0.000311235	up
EDEM3	0.152973	6.46306	2.74479e-05	0.000131238	up
TRMT1L	0.152797	6.04021	0.000226929	0.000882476	up
SERPINF1	0.152661	5.68362	0.000616671	0.00214847	up
TMEM165	0.152405	6.19704	0.000100718	0.000423796	up
XPR1	0.152356	6.34925	6.17126e-05	0.000271753	up
TTYH3	0.152137	7.30419	1.08937e-06	6.79109e-06	up
KIFC1	0.152102	6.12806	0.000295106	0.00111482	up
C7orf49	0.151641	6.19469	0.000250109	0.000963063	up
TMED1	0.151576	5.63025	0.000942205	0.00313345	up
CHMP4B	0.151401	6.87784	6.74497e-06	3.62794e-05	up
FOXP4	0.151272	6.24961	7.5909e-05	0.000328211	up
TRAPPC1	0.151187	6.62022	3.5073e-05	0.000164967	up
KIF20B	0.151184	6.71598	0.000275012	0.00105121	up
GTF3C2	0.151065	7.14275	7.11471e-05	0.00030945	up
DGUOK	0.150925	5.59241	0.00117158	0.0038086	up
DCAF12	0.150735	7.14927	2.59188e-06	1.5031e-05	up
MRPL40	0.150488	6.11604	0.000221879	0.000865598	up
WRNIP1	0.150354	6.19412	0.000309127	0.00116259	up
NDUFB6	0.150267	6.20457	0.00011059	0.00046175	up
ULK1	0.15015	5.90331	0.000518433	0.00184664	up
DYNC1I2	0.150131	6.51633	2.22284e-05	0.000108155	up
CPOX	0.150085	6.39479	0.000327803	0.00122485	up
COPA	0.150012	7.86874	1.08241e-05	5.58662e-05	up
TCEB3	0.149968	7.29732	1.69899e-06	1.01588e-05	up
DDAH1	0.149946	6.29657	7.01187e-05	0.000305462	up
FAM199X	0.14963	8.00159	8.99817e-07	5.68365e-06	up
USP11	0.149117	7.7005	1.0142e-06	6.34769e-06	up
MRPS33	0.149001	6.03639	0.000282462	0.00107456	up
INTS10	0.148903	6.03512	0.000449135	0.00162405	up
EMC8	0.148752	6.10427	0.000563047	0.00198495	up
INO80B-WBP1	0.14799	5.94968	0.000430654	0.00156332	up
DMTF1	0.147908	5.71904	0.00153361	0.00481715	up
UBXN1	0.147894	6.65575	0.000157662	0.00063633	up
SRSF9	0.147868	8.47194	1.97371e-07	1.39251e-06	up
DPP3	0.147778	5.94656	0.000331241	0.00123644	up
SAP18	0.14769	6.83056	0.000181319	0.000721465	up
B3GAT3	0.147395	5.99817	0.000301637	0.00113754	up
INCENP	0.14738	6.3649	0.000584973	0.00205236	up
ACTR10	0.147331	5.88681	0.00144513	0.00456799	up
MTFR1L	0.147317	5.684	0.000740577	0.00252408	up
FIBP	0.147173	5.82643	0.000928423	0.0030923	up
RNMT	0.146963	5.66924	0.0013186	0.00421566	up
TMEM131	0.146962	6.22776	0.000225394	0.000876815	up
RBBP4	0.146753	8.78878	2.16794e-07	1.52269e-06	up
SPTAN1	0.146627	7.60827	8.07147e-05	0.000346262	up
DENND5A	0.146413	7.10471	5.30298e-06	2.90065e-05	up
HDGFRP2	0.146192	6.99301	1.87327e-05	9.24673e-05	up
SFSWAP	0.146077	6.21454	0.000179659	0.000715639	up
PPP3CA	0.145877	5.9309	0.00145657	0.00459885	up
PI4K2A	0.145768	6.18184	0.000410482	0.0014976	up
LRRC40	0.145638	6.37345	0.000577865	0.00203002	up
EFHD2	0.145626	6.58417	3.98515e-05	0.000185025	up
SULF2	0.144959	6.29151	0.000169236	0.00067855	up
MAPKAP1	0.144945	7.09347	5.68176e-05	0.00025263	up
FERMT2	0.144884	6.13806	0.000508844	0.00181602	up
TSEN34	0.144728	6.0948	0.000653284	0.00225882	up
UNC5B	0.14451	6.49948	0.000231646	0.00089859	up
BECN1	0.144253	6.81495	3.57314e-05	0.000167489	up
MYL12B	0.144208	6.71521	0.000126048	0.000521364	up
DAD1	0.144174	6.87905	1.19294e-05	6.09403e-05	up
ATG13	0.143966	6.46069	0.000268775	0.00103024	up
FNBP1	0.143707	5.83067	0.00157314	0.00493003	up
RMND5B	0.143395	5.79311	0.00118221	0.00383408	up
TM9SF2	0.1432	7.5564	0.000375328	0.00138221	up
FASTKD2	0.142762	5.94968	0.000492352	0.00176693	up
ATP6V1E1	0.142453	7.04012	1.01763e-05	5.28138e-05	up
YKT6	0.142331	7.45713	7.85617e-06	4.17247e-05	up
GATAD2B	0.142313	6.13397	0.000527181	0.00187476	up
GNL1	0.142234	6.39703	0.000147672	0.000599536	up
ZDHHC16	0.142231	6.45251	0.000152354	0.000616947	up
FTH1	0.142153	9.68305	8.72861e-06	4.59361e-05	up
KCTD12	0.142113	8.60174	8.96798e-06	4.71281e-05	up
METTL17	0.142055	5.86299	0.00078768	0.00267023	up
SEPT9	0.142011	7.44772	8.08102e-06	4.28153e-05	up
TUBGCP2	0.141792	7.57398	2.92859e-06	1.68149e-05	up
CIZ1	0.141653	7.76694	1.68268e-05	8.37374e-05	up
THOC3	0.141421	6.27471	0.000248521	0.000957285	up
DSG2	0.141403	8.56725	6.19993e-06	3.34955e-05	up
HSPH1	0.141251	8.38158	6.83682e-05	0.000298665	up
FAM234A	0.141	6.31732	0.000285813	0.00108419	up
MED24	0.140896	7.73839	2.33778e-06	1.37095e-05	up
RTF1	0.140886	6.62849	0.000313491	0.00117698	up
KRAS	0.140716	6.79439	0.000116528	0.000484928	up
STRN	0.140588	6.2197	0.000427648	0.00155403	up
DGCR6L	0.1404	6.49261	8.09418e-05	0.000346966	up
MRPL39	0.139898	6.36214	0.000195794	0.000773177	up
HIC2	0.13941	6.42382	0.000929398	0.00309461	up
SMAP2	0.139395	5.92393	0.00136936	0.00435481	up
C6orf89	0.139364	6.62992	6.18987e-05	0.000272464	up
SEC24C	0.139362	7.33737	0.000345043	0.00127926	up
LGMN	0.139246	6.31241	0.000203987	0.000801779	up
KDM5C	0.138639	8.10394	1.91493e-06	1.13449e-05	up
MXD4	0.138313	6.40909	0.000141678	0.00057884	up
SCRIB	0.13806	7.47331	3.03978e-05	0.00014415	up
PPP1R14B	0.137779	7.45566	5.60763e-05	0.000249738	up
KDM3B	0.137714	7.22972	1.63303e-05	8.14883e-05	up
IGF2R	0.136936	7.7264	1.02566e-05	5.31119e-05	up
B4GALT3	0.136516	6.4	0.00032442	0.00121469	up
MYO9B	0.136515	6.11556	0.00140717	0.00446086	up
CRLS1	0.136454	6.07747	0.000899266	0.00300614	up
AMFR	0.136069	6.54878	0.000614975	0.00214392	up
KANSL1	0.135764	6.07335	0.000666427	0.00230064	up
EI24	0.135546	8.51065	1.39445e-05	7.04801e-05	up
POR	0.135535	6.23297	0.000332352	0.00124016	up
DVL2	0.135281	6.23328	0.000373191	0.00137526	up
MAPK3	0.135247	6.38269	0.00032718	0.00122336	up
MICALL1	0.135214	6.87037	0.000225009	0.000875824	up
GRB2	0.135162	7.61601	7.22049e-06	3.85538e-05	up
SNRPB	0.134777	9.06757	1.88736e-06	1.11936e-05	up
FAM126A	0.134745	6.70748	0.000152702	0.000618004	up
POLDIP2	0.134703	7.93483	6.23787e-05	0.000274466	up
SLC35E2B	0.134508	6.08089	0.00114018	0.00371311	up
TOP2A	0.134358	8.592	7.65443e-05	0.000330568	up
RNF2	0.134236	6.26774	0.000805024	0.00271757	up
IPO8	0.134158	6.93396	4.56727e-05	0.000208741	up
RABAC1	0.134154	6.32097	0.000975918	0.00323772	up
MICU1	0.133619	6.47544	0.000563832	0.00198708	up
TOR1AIP1	0.133329	6.27629	0.00044675	0.00161649	up
NF1	0.133199	6.84948	0.00157131	0.0049257	up
FGFR1	0.133051	6.51251	0.000259965	0.000997866	up
VPS26B	0.132974	6.10409	0.00143491	0.00454222	up
C21orf33	0.132956	7.21599	4.84582e-05	0.00022037	up
CTR9	0.132808	6.8837	7.63407e-05	0.000329948	up
MCM6	0.132755	7.79073	2.56993e-05	0.000123415	up
UBN1	0.132661	6.78982	0.000867094	0.002911	up
KLHDC3	0.132626	7.30971	3.35662e-05	0.000158354	up
GTF3C5	0.132501	6.84012	0.00113446	0.00369888	up
NR2F6	0.132375	6.14919	0.0015949	0.00498577	up
ATP6V0A1	0.132355	6.43106	0.00031002	0.00116548	up
RTCB	0.132233	7.47442	0.00017685	0.00070573	up
HIRA	0.132174	7.25569	3.48264e-05	0.000163876	up
USP32	0.131687	6.17362	0.00103847	0.00342044	up
MAPRE2	0.131118	7.24029	3.83199e-05	0.000178555	up
ARL6IP1	0.130967	8.29071	4.59631e-06	2.5484e-05	up
MED16	0.130656	6.21118	0.000927739	0.00309096	up
WASF2	0.130601	7.50042	2.41939e-05	0.000117056	up
HAX1	0.130382	7.35878	2.70572e-05	0.000129483	up
FXR2	0.130317	6.27649	0.000802435	0.00271134	up
RNASEK-C17orf49	0.129627	7.28761	0.000135413	0.000555311	up
DCAF16	0.12959	6.54014	0.000497205	0.00178085	up
DHX38	0.129447	6.73103	0.000234017	0.000905865	up
TLN1	0.129401	7.48047	0.000333894	0.0012438	up
RERE	0.12926	6.47909	0.001026	0.00338749	up
TCF3	0.129074	7.28134	0.000222149	0.000866034	up
CTTN	0.128937	7.49371	0.000184556	0.00073328	up
GTF2I	0.128892	7.01954	6.86598e-05	0.000299701	up
PPM1G	0.128491	8.32749	1.64563e-05	8.19679e-05	up
MCM4	0.128405	8.66335	1.33717e-05	6.77095e-05	up
ELAC2	0.128389	7.78833	1.84172e-05	9.10739e-05	up
SNX2	0.12791	7.18965	6.80537e-05	0.00029741	up
WSB1	0.127909	5.97846	0.00155767	0.00488434	up
JAM3	0.127869	6.60654	0.000342182	0.00126951	up
DTL	0.127595	6.60771	0.000479388	0.00172492	up
TTC37	0.126945	7.44098	5.26446e-05	0.000236083	up
NUP107	0.126416	7.05803	0.000527655	0.00187535	up
MYH10	0.126293	8.38315	0.000126091	0.000521364	up
BAZ1A	0.126026	6.99698	0.000283088	0.00107636	up
LAS1L	0.126014	7.11371	9.46202e-05	0.000400903	up
STK40	0.126006	6.44011	0.000561889	0.0019815	up
TPR	0.12589	8.63056	0.00121705	0.0039331	up
CKAP4	0.125619	7.15175	0.000173006	0.000692401	up
SNRNP200	0.125507	8.86124	7.38764e-06	3.93315e-05	up
CHD3	0.125352	6.78308	0.000588527	0.00206219	up
PRR13	0.125322	7.12754	8.0928e-05	0.000346966	up
SMG7	0.125156	7.48523	4.1416e-05	0.000191116	up
NUP188	0.125088	8.20609	2.16968e-05	0.00010572	up
UBAP2L	0.125051	8.43192	0.000180758	0.000719491	up
PLEKHJ1	0.124913	6.35424	0.00109669	0.00359279	up
MAF1	0.124772	6.66986	0.00028249	0.00107456	up
RER1	0.124603	6.8685	0.000571257	0.00201002	up
CD81	0.124323	8.18157	0.000158174	0.000637927	up
WNK1	0.1243	8.28132	0.000133089	0.000547417	up
ITGB1	0.12402	7.9589	0.000139759	0.000571424	up
MSH6	0.123967	7.23376	0.000171236	0.000685659	up
LASP1	0.123909	6.46237	0.000649602	0.00224821	up
NIPA2	0.123715	6.63913	0.000750819	0.00255502	up
WBSCR22	0.123329	7.06231	0.000798191	0.00269866	up
MATR3	0.123156	9.2015	3.99309e-05	0.000185275	up
PPP1CC	0.122976	8.71157	5.75236e-05	0.000255046	up
AP1B1	0.122792	7.90003	0.000209614	0.00082272	up
FOXC1	0.122422	7.22565	0.00050278	0.00179906	up
SF3B2	0.121549	8.67209	0.000174375	0.00069712	up
GFM2	0.121327	6.64394	0.000731049	0.00249625	up
DBN1	0.121134	7.55142	0.00018654	0.000740047	up
ARID1A	0.120832	7.18133	0.000292441	0.00110551	up
HCFC1	0.120801	8.44137	8.19588e-05	0.000351051	up
CLSTN1	0.120792	7.44889	0.000276171	0.00105454	up
SCP2	0.120768	6.69129	0.000504646	0.00180397	up
MEA1	0.1207	6.63424	0.000810203	0.00273422	up
ERLIN2	0.120486	6.87607	0.00112968	0.00368657	up
DNM2	0.120385	7.64611	0.000358798	0.00132488	up
UBE2O	0.120139	7.16328	0.000392784	0.00143973	up
GDE1	0.120132	7.08258	0.00077083	0.00261825	up
DKC1	0.120107	8.36792	0.000319392	0.00119628	up
PPP1CA	0.119734	7.66695	0.000136756	0.0005604	up
RRM1	0.119079	8.04292	0.000311662	0.00117092	up
DCTN1	0.118945	8.1887	0.00031667	0.00118811	up
SDHA	0.118893	7.28168	0.000192496	0.000761522	up
NUP93	0.118537	7.13649	0.000261092	0.00100149	up
MLLT1	0.118454	6.86537	0.000418154	0.00152405	up
LAPTM4B	0.118434	8.25861	0.000326223	0.00122061	up
PKD1P1	0.117337	6.76234	0.00120957	0.00391125	up
RBM17	0.117243	7.61058	0.000149715	0.000607157	up
GABARAP	0.117235	7.00197	0.000663368	0.0022908	up
WAC	0.116726	7.63281	0.000142959	0.000583423	up
ARHGAP21	0.116594	6.93594	0.000336266	0.00125094	up
SPAG9	0.116401	7.75351	0.000149164	0.000605146	up
TFG	0.116173	7.07507	0.000647628	0.00224209	up
PAIP2	0.115947	6.65355	0.00158567	0.00496364	up
PAPOLA	0.115643	8.69661	5.59173e-05	0.000249131	up
HSBP1	0.115418	7.8739	0.000181713	0.000722769	up
MAPKAPK2	0.115246	6.72702	0.000826	0.00278325	up
ANXA11	0.115173	7.06424	0.000333696	0.00124349	up
DHX9	0.115079	8.52836	0.000655322	0.00226515	up
MED14	0.115054	7.25617	0.00111931	0.00365927	up
PKN1	0.114596	7.45377	0.000435806	0.00157949	up
HEXIM1	0.114393	6.80702	0.000789155	0.00267305	up
TRIP12	0.113893	7.72751	0.000377618	0.00139017	up
AATF	0.113822	6.68967	0.00106139	0.0034865	up
GTF3A	0.113788	7.30281	0.000295275	0.00111508	up
SUPT16H	0.113722	8.81495	4.52877e-05	0.000207242	up
ACAT2	0.1134	7.31514	0.00073212	0.00249913	up
FKBP1A	0.112777	8.37087	0.000411743	0.0015017	up
ACTN1	0.112388	6.9734	0.00107596	0.00353016	up
SEPHS1	0.112154	7.35903	0.000509162	0.00181657	up
SLC39A1	0.111911	7.57063	0.000631322	0.00219394	up
RCN1	0.111906	7.98649	0.000156811	0.000633126	up
CSE1L	0.110959	9.18179	0.000137881	0.000564376	up
NUP155	0.110678	7.12898	0.000944652	0.00313969	up
FKBP5	0.109711	6.83743	0.0013104	0.00419771	up
PIK3R2	0.107854	6.96376	0.00115739	0.0037658	up
GNB2	0.107784	7.46328	0.00119428	0.00386635	up
BAG6	0.107334	8.2513	0.000764517	0.00259922	up
EFTUD2	0.106504	8.28483	0.000238192	0.000921055	up
EDC4	0.106136	7.18838	0.00119862	0.00387927	up
RALY	0.105026	6.95736	0.00153875	0.00483193	up
LAMC1	0.103782	8.1617	0.00118129	0.00383393	up
POM121	0.103674	7.79381	0.00129374	0.00415161	up
DAZAP2	0.10355	7.27651	0.00117544	0.00381886	up
SCRN1	0.103488	7.47546	0.00081487	0.00274912	up
PSAP	0.102835	8.90028	0.000474438	0.00170937	up
RPN2	0.102291	8.50266	0.000567939	0.00199963	up
DHFR	0.102126	9.23206	0.000280628	0.00106933	up
UBB	0.101749	10.2208	0.000616579	0.00214847	up
AIFM1	0.101677	7.26571	0.00132544	0.00423353	up
DDX1	0.100384	7.96136	0.00128563	0.00413163	up
NHP2	0.0997381	8.2141	0.000537662	0.00190715	up
UBQLN1	0.0995156	8.14516	0.000707797	0.00242552	up
MAP2K2	0.0989336	7.52598	0.00131572	0.00421106	up
NOP14	0.098857	7.8754	0.00139901	0.00443753	up
ARPC2	0.0986075	7.69339	0.000978943	0.0032458	up
UBE3C	0.0977824	8.14111	0.00144113	0.00455929	up
TYMS	0.0976098	7.64082	0.00113545	0.00370099	up
RAB5C	0.0969018	7.744	0.00130579	0.00418538	up
APH1A	0.0967436	8.0135	0.00120297	0.00389219	up
SNRPD1	0.0959718	7.75868	0.00132108	0.00422206	up
ARF3	0.0928293	8.13859	0.00138725	0.00440197	up
SFPQ	0.0922019	9.11583	0.00144219	0.00456131	up
C1QBP	-0.0886904	9.19864	0.00102795	0.0033919	down
HMGN2	-0.0899256	10.1781	0.00136369	0.00434181	down
YWHAE	-0.0902001	10.1823	0.0010961	0.00359194	down
TXNDC5	-0.093551	8.4514	0.00101832	0.00336415	down
HSPA9	-0.093762	9.0803	0.000939517	0.00312641	down
HSPA8	-0.0941521	10.9417	0.00116933	0.0038024	down
RPL8	-0.0942919	11.0641	0.000629066	0.00218748	down
TMPO	-0.0947825	8.4366	0.00101457	0.00335323	down
PPIA	-0.0964799	10.3621	0.000336773	0.0012524	down
EIF3I	-0.097604	8.95753	0.000400449	0.00146489	down
RPS2	-0.100217	12.3997	0.00138571	0.00439918	down
RPS27A	-0.100519	9.98951	0.000150377	0.000609389	down
BTF3	-0.101706	9.4176	0.000359629	0.00132751	down
GARS	-0.101712	7.85008	0.00158911	0.00497299	down
CANX	-0.101918	10.2379	0.000905885	0.00302642	down
RPS7	-0.10211	9.9308	0.000429232	0.00155875	down
JTB	-0.102137	7.61397	0.00116366	0.00378508	down
IPO5	-0.102317	9.08652	0.000179337	0.000714872	down
PPA1	-0.103259	8.48608	0.000637965	0.00221632	down
GNPNAT1	-0.103381	7.0435	0.00130386	0.00418285	down
TOMM70	-0.103418	7.2486	0.00130456	0.00418389	down
RPS18	-0.104861	10.768	0.000727387	0.00248607	down
TRA2B	-0.105084	7.97272	0.000346861	0.00128513	down
TGOLN2	-0.105155	7.34086	0.0010498	0.00345257	down
COPS6	-0.105702	7.23373	0.000702079	0.00240782	down
PPAT	-0.105702	7.08676	0.00107122	0.00351777	down
ATF4	-0.106312	9.52836	0.000218447	0.000853117	down
M6PR	-0.10632	7.01304	0.00145276	0.00458946	down
SERBP1	-0.107091	10.6656	0.000148277	0.000601767	down
PDCD6IP	-0.107525	7.59652	0.000617892	0.00215204	down
CDC27	-0.107599	7.7265	0.000586126	0.00205575	down
HNRNPR	-0.107606	8.68	0.000353521	0.00130804	down
RFC5	-0.109154	6.75308	0.00135732	0.00432654	down
ATXN7L3B	-0.109195	7.53466	0.000333476	0.00124309	down
DBNL	-0.109522	6.75974	0.00128288	0.00412399	down
DNAJC10	-0.109559	7.69744	0.000904365	0.00302226	down
BAP1	-0.109594	7.85175	0.000224764	0.000875294	down
POLE3	-0.109609	7.93102	0.000212821	0.000832624	down
VDAC2	-0.109994	8.48269	0.000143568	0.000585688	down
EIF1	-0.110302	9.36174	6.92769e-05	0.000302082	down
SYNCRIP	-0.110585	8.60533	9.27627e-05	0.000393185	down
CIAPIN1	-0.111149	6.65509	0.00145249	0.00458946	down
POLR1A	-0.111232	6.86733	0.00138386	0.00439551	down
OAT	-0.111268	8.01319	0.000156382	0.000631625	down
HNRNPD	-0.111493	9.26916	0.000128982	0.000532118	down
HSPE1-MOB4	-0.11173	7.80458	0.0011246	0.00367219	down
POLR3H	-0.111832	7.55533	0.00022423	0.000873525	down
PABPC4	-0.111923	7.94669	0.00016698	0.000670238	down
POLR3K	-0.112363	6.65797	0.00118007	0.00383164	down
RPL35A	-0.112437	8.89853	5.02572e-05	0.000227327	down
EIF4H	-0.112624	9.26717	8.22723e-05	0.000352256	down
NORAD	-0.113068	8.75691	5.0522e-05	0.000228337	down
EEF2	-0.113089	11.5936	1.1458e-05	5.8861e-05	down
MRPL28	-0.113113	6.8007	0.000950129	0.00315598	down
TAOK1	-0.113615	6.97494	0.00125277	0.00403783	down
ARPP19	-0.113728	7.7146	0.000424905	0.00154611	down
ASPH	-0.114364	7.23513	0.000913277	0.0030474	down
RPL13	-0.114456	10.5315	7.58599e-05	0.000328128	down
NAXE	-0.114697	7.10666	0.000422959	0.00154005	down
CARM1	-0.114707	7.13676	0.00136115	0.00433629	down
FOXRED2	-0.114756	7.8641	0.000106561	0.000446498	down
SRP68	-0.114783	7.80307	0.000166974	0.000670238	down
ZDHHC20	-0.114852	6.60425	0.00133846	0.00427141	down
CCT4	-0.11506	9.35973	2.22359e-05	0.000108155	down
HN1L	-0.115281	8.41889	7.52034e-05	0.000325545	down
LTV1	-0.115579	7.16156	0.00039005	0.00143114	down
BTBD3	-0.115691	6.52388	0.00154129	0.00483853	down
FBXW2	-0.115704	6.81844	0.000516094	0.00183951	down
SQSTM1	-0.115786	7.49245	0.001208	0.00390732	down
EIF4G2	-0.116257	10.7222	6.25247e-06	3.37627e-05	down
TNPO2	-0.116282	7.33528	0.000276142	0.00105454	down
ZNF768	-0.116406	7.44453	0.000144853	0.000590272	down
RPL27A	-0.116538	10.0526	5.1666e-05	0.000232455	down
PSMC1	-0.116658	7.75749	0.000179456	0.00071509	down
VCP	-0.116802	8.72768	5.27919e-05	0.000236454	down
HNRNPH1	-0.116935	8.84929	0.000396856	0.0014532	down
SRSF10	-0.117094	8.0184	0.00011321	0.000471658	down
SLC25A3	-0.117272	8.89619	2.1288e-05	0.000104052	down
STRA13	-0.117499	6.6242	0.00103739	0.00341791	down
FARSB	-0.118217	6.7294	0.000860731	0.00289052	down
AHCYL1	-0.118528	7.18989	0.000246508	0.000949911	down
ATP13A3	-0.118687	7.12977	0.00123173	0.00397703	down
OSTC	-0.118888	7.00668	0.00148714	0.00468593	down
IVNS1ABP	-0.119251	6.85819	0.000438446	0.00158801	down
SNRPD2	-0.119464	7.89527	0.000230256	0.000894461	down
PTP4A1	-0.119524	8.14172	4.81686e-05	0.000219235	down
TWF1	-0.120058	7.08057	0.000926559	0.00308891	down
NUP62	-0.120163	7.17535	0.000404801	0.00147936	down
TOMM5	-0.12022	6.73001	0.000739223	0.00252103	down
COPS2	-0.120231	6.91859	0.000239095	0.000923895	down
ATP5G3	-0.120761	8.44776	7.96296e-05	0.000342276	down
FASN	-0.120893	9.5579	4.13207e-05	0.000190796	down
H2AFY	-0.121346	7.89697	5.26659e-05	0.000236083	down
AGPAT3	-0.121535	6.81567	0.000391549	0.00143602	down
PTGFRN	-0.121668	6.99711	0.000797992	0.00269866	down
RPS9	-0.121954	9.60181	2.35884e-05	0.000114328	down
SDHD	-0.122303	7.06341	0.000600964	0.00210041	down
SUMO3	-0.122527	7.73647	4.77181e-05	0.000217365	down
NUS1	-0.122728	8.03481	0.000217365	0.000849497	down
GRPEL1	-0.122851	6.74654	0.000475034	0.00171093	down
LRRC41	-0.122875	6.62516	0.000870264	0.00291896	down
PRKD3	-0.123092	6.98289	0.000211992	0.000829973	down
TMED5	-0.123126	7.70106	5.17922e-05	0.000232911	down
ZFAND5	-0.123259	6.98216	0.000244204	0.000941648	down
RPS6	-0.123323	11.2093	4.35761e-05	0.000200242	down
ZNF644	-0.12384	6.59637	0.000544655	0.00192964	down
RAD23A	-0.124058	7.41125	0.000202861	0.000797926	down
RPL27	-0.124225	9.91921	6.15433e-06	3.32983e-05	down
OAZ1	-0.124461	9.44937	5.37869e-06	2.93476e-05	down
NDUFS2	-0.124609	7.00704	0.00030772	0.0011577	down
OCIAD1	-0.124981	6.43889	0.000564545	0.00198895	down
MSL1	-0.125141	6.44834	0.00126622	0.00407882	down
TSR1	-0.125267	7.79806	9.95053e-05	0.000419175	down
PHAX	-0.125522	6.27263	0.00141945	0.0044946	down
PHKA1	-0.125613	6.10078	0.0013628	0.00434025	down
NAP1L1	-0.12581	9.5908	3.90666e-06	2.20048e-05	down
NACC1	-0.125925	7.20973	0.000391642	0.00143602	down
SSR1	-0.125963	7.45435	0.000452182	0.00163453	down
EMC1	-0.126051	6.7813	0.000824958	0.00278059	down
BEX4	-0.126103	6.69175	0.000579848	0.00203633	down
CYFIP2	-0.1262	6.30366	0.000831873	0.00280132	down
EIF4A2	-0.126421	7.63366	3.54725e-05	0.000166489	down
UBXN2B	-0.126438	6.07851	0.00159501	0.00498577	down
APRT	-0.126523	7.96508	6.47605e-05	0.000283696	down
NOP58	-0.126668	7.59938	5.71638e-05	0.000253861	down
NIN	-0.126972	6.93705	0.000177846	0.000709188	down
MRPS34	-0.127028	7.32249	7.08203e-05	0.000308151	down
RPS12	-0.127208	9.96024	3.00174e-06	1.7172e-05	down
SCAF11	-0.127213	6.72413	0.000422738	0.00153975	down
SP1	-0.12731	6.97193	0.000190143	0.000753569	down
NUP54	-0.12742	6.1569	0.00137016	0.0043561	down
NADK	-0.127808	6.57113	0.000283159	0.00107636	down
SLC25A11	-0.127811	7.20636	4.62821e-05	0.000211262	down
SLC25A10	-0.127838	6.95923	0.000228313	0.000887228	down
DDX21	-0.128043	8.96303	9.95368e-06	5.1812e-05	down
PRR11	-0.128188	6.55572	0.000495239	0.00177613	down
ZFP91	-0.128721	7.22692	0.0012494	0.00402818	down
CELF1	-0.128728	7.42031	0.000135166	0.000554606	down
CAPN15	-0.12873	6.28982	0.000999344	0.00331044	down
PPP2R4	-0.129008	7.20809	4.53843e-05	0.000207595	down
SLC25A15	-0.129058	6.17784	0.00124106	0.00400364	down
FMR1	-0.1292	7.23465	6.39304e-05	0.000280619	down
ZNF655	-0.129259	6.07782	0.0011898	0.00385414	down
EARS2	-0.1293	6.27054	0.000599446	0.00209644	down
CD320	-0.129364	6.92417	8.06464e-05	0.000346105	down
RPL6	-0.130052	10.7945	2.47933e-06	1.44623e-05	down
MRPL20	-0.130212	6.98636	6.34312e-05	0.000278762	down
CFL2	-0.130335	7.04718	0.000131617	0.000541564	down
TNIP1	-0.130624	6.21499	0.00110586	0.00361959	down
SMARCC1	-0.130631	8.4864	7.23292e-06	3.85729e-05	down
RPS3	-0.130907	10.6514	1.64235e-06	9.85768e-06	down
MSN	-0.131008	7.62468	8.88746e-05	0.000377929	down
SLC38A1	-0.131123	7.94465	0.000155604	0.000628714	down
AKAP11	-0.131126	6.53331	0.000521605	0.00185614	down
CDC42SE1	-0.131343	6.64739	0.000175789	0.000702004	down
RPL26	-0.131371	9.80182	6.94002e-06	3.72191e-05	down
OXA1L	-0.131488	6.86273	9.26953e-05	0.000393051	down
VKORC1L1	-0.131765	6.78404	0.00131414	0.00420723	down
ATXN10	-0.13186	7.35712	6.54253e-05	0.000286265	down
IDE	-0.13219	6.88554	0.00123828	0.00399582	down
AZIN1	-0.132272	7.81498	1.63794e-05	8.16589e-05	down
PSMB4	-0.132362	8.31561	4.06076e-06	2.27922e-05	down
METTL16	-0.132671	6.40044	0.000985469	0.00326546	down
USP34	-0.132717	6.81452	0.000317569	0.00119107	down
RNF41	-0.132791	6.05901	0.00146328	0.00461606	down
TCF19	-0.132851	6.37289	0.000784562	0.00266077	down
UBTF	-0.132899	7.4199	2.56919e-05	0.000123415	down
BIRC5	-0.132959	8.044	9.69092e-06	5.05641e-05	down
COA4	-0.133069	6.3111	0.000597457	0.00209015	down
GLYR1	-0.133082	7.12657	7.67861e-05	0.000331351	down
RPL5	-0.133353	10.7365	2.34381e-07	1.64202e-06	down
DYNC1LI2	-0.133393	6.79509	8.98163e-05	0.00038158	down
FAM127A	-0.133465	6.36196	0.000606019	0.00211404	down
SMCHD1	-0.133476	6.35611	0.000589245	0.00206405	down
KLHL23	-0.133576	6.28028	0.000748671	0.00255008	down
FAM3A	-0.133728	6.08105	0.000623495	0.00216913	down
LATS1	-0.134105	6.33407	0.00128736	0.00413477	down
C9orf69	-0.134933	6.58587	0.000671425	0.00231353	down
EIF2S3	-0.135377	9.08274	6.60554e-07	4.2985e-06	down
RPL37	-0.135503	9.08223	8.8721e-05	0.000377511	down
TEX2	-0.135538	6.10063	0.00132736	0.00423843	down
RPL11	-0.135598	9.95105	6.77718e-07	4.40757e-06	down
METAP1	-0.135671	6.71141	0.000197258	0.000778115	down
SELT	-0.135956	6.77566	0.000185623	0.000736988	down
CEP85	-0.136261	5.95711	0.000965745	0.00320591	down
POGK	-0.136413	6.95355	2.76663e-05	0.000132225	down
ACOT7	-0.136494	6.59999	0.000124106	0.000514323	down
EIF4E2	-0.136705	6.5319	0.000146555	0.000596412	down
STK11	-0.136819	6.17704	0.000387418	0.00142196	down
KDELC2	-0.136947	7.05117	0.000442761	0.00160311	down
FECH	-0.137203	5.96301	0.00132961	0.00424441	down
GRWD1	-0.137263	7.21921	7.57387e-05	0.000327733	down
LRPPRC	-0.1373	8.17094	4.38021e-06	2.43967e-05	down
SCAP	-0.137328	7.00306	3.61366e-05	0.000169244	down
NID1	-0.137519	7.80959	3.51546e-05	0.000165279	down
RBM22	-0.137718	6.23211	0.000407009	0.00148641	down
RPS4X	-0.138048	11.4324	1.62505e-06	9.75921e-06	down
UNC119B	-0.138055	6.75323	0.000119097	0.000495059	down
RBM15B	-0.138071	7.36728	0.000117763	0.000489883	down
DPP9	-0.138228	6.85801	3.28793e-05	0.00015538	down
NUP58	-0.138627	6.86775	4.12393e-05	0.000190541	down
RCOR1	-0.138709	6.09447	0.000503033	0.00179938	down
TMEM33	-0.13875	7.13257	0.000405873	0.00148276	down
SLC1A5	-0.139244	8.91016	3.42385e-06	1.94348e-05	down
SUCLA2	-0.139692	6.11029	0.00054472	0.00192964	down
COX7B	-0.139848	6.90495	0.000365931	0.00134986	down
RRS1	-0.139892	6.24545	0.000277026	0.00105744	down
CRTAP	-0.139917	7.64006	6.02117e-06	3.26213e-05	down
RPL17	-0.140235	9.38233	1.80057e-06	1.07136e-05	down
CMTM6	-0.140265	7.21747	4.89876e-05	0.000222371	down
FNBP4	-0.1403	6.07802	0.00109436	0.00358837	down
RPL34	-0.140324	8.73739	5.6638e-05	0.000251933	down
LMAN1	-0.140457	7.52668	5.21193e-05	0.000234111	down
SPG20	-0.140716	6.77487	0.000106376	0.000446021	down
SH3PXD2A	-0.140861	7.333	1.05196e-05	5.43968e-05	down
BNIP2	-0.140902	6.16025	0.00112287	0.0036687	down
RPL17-C18orf32	-0.140998	9.18663	2.06035e-06	1.21605e-05	down
HLA-B	-0.141723	7.21199	7.79718e-06	4.14315e-05	down
SHCBP1	-0.142111	5.69158	0.00117433	0.00381639	down
SNRPG	-0.14241	6.73476	0.00102338	0.00337988	down
FABP5	-0.142515	6.35349	0.000146806	0.000596904	down
NFATC2IP	-0.14264	6.37038	0.0015108	0.00475094	down
ZBED4	-0.142793	6.05738	0.000396399	0.00145201	down
MIF	-0.142843	9.22953	3.711e-05	0.000173138	down
VIM	-0.142918	9.9974	7.79035e-08	5.86976e-07	down
SSFA2	-0.142934	6.34323	0.000198218	0.000781624	down
PITHD1	-0.14294	6.28683	0.000274947	0.00105121	down
GTF3C4	-0.143016	7.25923	7.0361e-05	0.000306274	down
TXNRD1	-0.143071	7.8889	1.99977e-06	1.18284e-05	down
PSMB5	-0.143234	7.52413	8.71671e-05	0.000371764	down
RBM6	-0.143394	6.26008	0.000495426	0.00177622	down
REEP5	-0.143504	6.91514	1.44131e-05	7.27478e-05	down
RSL1D1	-0.143693	8.36697	6.87127e-07	4.45557e-06	down
SLC25A36	-0.143993	6.52101	5.64398e-05	0.000251154	down
SUGT1	-0.1441	5.85828	0.000842968	0.00283694	down
ABCE1	-0.144449	8.11507	1.65341e-05	8.23181e-05	down
CACUL1	-0.144678	7.18281	5.19308e-06	2.84764e-05	down
SNX17	-0.144784	6.93708	0.000122281	0.000507139	down
DYRK2	-0.144881	6.26075	0.0010147	0.00335323	down
MLX	-0.144949	6.71603	4.37979e-05	0.000201009	down
RPL10	-0.145171	10.7956	9.76073e-08	7.2352e-07	down
SS18	-0.145195	6.9125	2.47722e-05	0.000119486	down
SNX5	-0.1454	7.86371	2.62393e-05	0.000125898	down
KIAA0101	-0.145585	6.22243	0.000507123	0.0018107	down
TRUB1	-0.145726	6.55336	4.65211e-05	0.000212265	down
CNIH1	-0.145796	6.85669	1.64313e-05	8.18803e-05	down
RALGAPA1P1	-0.14582	5.65396	0.00146863	0.00463161	down
UBP1	-0.145894	7.60153	2.65923e-05	0.000127481	down
GPAM	-0.146027	6.42913	0.000774338	0.00262854	down
BANF1	-0.146132	7.65716	2.25218e-06	1.32287e-05	down
GOT1	-0.146205	6.20914	0.000504418	0.00180374	down
HOMER2	-0.146245	5.65172	0.00104483	0.00343933	down
ENO1	-0.146464	11.2294	2.14256e-05	0.000104538	down
POLR1B	-0.146602	6.85157	2.55779e-05	0.000123101	down
MAGED1	-0.146633	8.30218	7.96653e-07	5.08468e-06	down
KRI1	-0.146685	6.19572	0.000374503	0.00137963	down
ATP6V1F	-0.146969	7.02344	3.69648e-05	0.000172607	down
SSR3	-0.146987	8.0031	0.000382375	0.00140533	down
PAXBP1	-0.147255	6.27948	0.000360933	0.00133187	down
YARS	-0.147336	8.71507	4.65314e-07	3.1053e-06	down
RPL7	-0.148156	10.4384	8.41079e-07	5.34029e-06	down
UBE2G2	-0.148345	7.69395	9.01531e-07	5.6912e-06	down
EIF4B	-0.148429	8.9153	9.00455e-06	4.72976e-05	down
SFXN4	-0.148439	6.06094	0.000275497	0.0010527	down
NACA	-0.148645	9.92144	3.34917e-06	1.90504e-05	down
CHD9	-0.148696	5.72108	0.000871755	0.00292307	down
COPZ1	-0.148704	7.67258	3.28919e-06	1.87383e-05	down
MRPS27	-0.14877	7.24269	0.000589807	0.00206531	down
CD99L2	-0.148826	6.70161	4.11779e-05	0.000190337	down
ADCY1	-0.148831	5.73367	0.000697516	0.00239591	down
PPAN	-0.149488	6.44099	5.12574e-05	0.000230935	down
STK35	-0.14959	6.13136	0.000604847	0.00211062	down
UQCC1	-0.149841	5.59455	0.00115113	0.00374655	down
ZIC5	-0.150228	5.67484	0.00127542	0.00410364	down
HIF1AN	-0.150688	6.84971	0.000278311	0.00106197	down
CDC23	-0.150896	6.73945	2.02018e-05	9.90954e-05	down
MLST8	-0.150958	6.81304	2.37277e-05	0.000114902	down
MINA	-0.1512	6.24893	0.000100813	0.000424033	down
RPL22	-0.151319	9.12365	1.36573e-07	9.916e-07	down
ARL6IP4	-0.151353	6.82454	7.88676e-06	4.18669e-05	down
ARHGEF7	-0.151536	5.48156	0.00136671	0.00434892	down
TERF1	-0.151536	6.09213	0.000462239	0.00166868	down
RITA1	-0.151547	5.84656	0.000426047	0.00154975	down
MYO19	-0.151725	6.29944	0.00033552	0.00124901	down
NUP210	-0.151796	7.69652	2.96738e-06	1.70013e-05	down
NDUFA10	-0.151841	6.73359	9.81539e-05	0.000413958	down
NISCH	-0.151987	6.60553	4.01463e-05	0.000186196	down
ETNK1	-0.152042	6.35294	0.000192055	0.000760049	down
SLC39A14	-0.152112	7.22178	3.90163e-05	0.000181492	down
BCR	-0.152116	7.11462	4.72264e-06	2.6158e-05	down
CTSL	-0.152249	6.33811	0.000127805	0.000527857	down
DPH3	-0.152259	6.01924	0.000548101	0.00193973	down
CCNB1IP1	-0.152282	5.73018	0.0012737	0.00409929	down
CARNMT1	-0.152365	6.22718	9.73405e-05	0.00041116	down
SLC7A1	-0.152535	7.91244	3.36971e-06	1.91559e-05	down
SF3B6	-0.152577	7.09313	0.000184095	0.000731715	down
PSRC1	-0.152813	5.43969	0.00150541	0.00473806	down
PNO1	-0.152875	6.26785	0.000324822	0.00121578	down
ALDOA	-0.153011	10.1273	3.66349e-08	2.89336e-07	down
CCNG1	-0.153166	8.03498	7.44515e-07	4.78598e-06	down
ACADVL	-0.1533	5.39443	0.00140894	0.00446517	down
ANKRD13C	-0.153458	6.26702	4.45455e-05	0.000204014	down
TBCA	-0.15346	7.35983	1.61893e-06	9.72775e-06	down
ZNF711	-0.153537	6.3398	0.000286786	0.00108713	down
TUG1	-0.153541	7.70442	1.00495e-05	5.22367e-05	down
FAR1	-0.153597	7.3754	5.82549e-07	3.8249e-06	down
BTBD1	-0.153776	7.69437	3.44192e-07	2.35277e-06	down
C11orf24	-0.153898	5.71139	0.000790803	0.00267698	down
UPF3B	-0.154111	6.65289	1.85825e-05	9.18086e-05	down
FKBP4	-0.154145	8.84155	2.64302e-07	1.84457e-06	down
LYRM2	-0.154175	6.53452	5.48853e-05	0.000244931	down
MRPS18B	-0.154193	6.42124	3.15195e-05	0.000149147	down
HLA-C	-0.154239	8.11756	1.93979e-07	1.37122e-06	down
SACS	-0.154255	6.54808	0.000702076	0.00240782	down
TOMM22	-0.154348	7.43473	8.25693e-07	5.25171e-06	down
MIEF1	-0.154386	7.70644	1.74367e-06	1.04022e-05	down
MRPL30	-0.154393	6.96686	5.8926e-06	3.19452e-05	down
[truncated: 8,979 more rows]
