# Supplementary material for: HELZ directly interacts with CCR4–NOT and causes decay of bound mRNAs
Source: Life Sci Alliance. 2019 Sep 30;2(5):e201900405. doi: 10.26508/lsa.201900405 (PMC6769256; doi:10.26508/lsa.201900405)
Supplement: Supplementary file 4 [file LSA-2019-00405_TableS3.xlsx]

## Sheet: Table S3. 
Upregulated mRNAs in HELZ-null cells encoding neurogenesis and nervous system associated proteins
	neurogenesis (GO:0022008)	nervous system development (GO:0007399)	unique to GO:0007399
1	GFRA3	GFRA3
2	CXCL12	CXCL12
3	ADNP2	BASP1	x
4	TENM1	ADNP2
5	SALL3	TENM1
6	C16ORF45	SALL3
7	SFRP1	C16ORF45
8	NEFM	SFRP1
9	PTPRM	NEFM
10	CDKN1C	PTPRM
11	MXRA8	CDKN1C
12	NOG	MXRA8
13	LAMC3	LRRC4B	x
14	PLXNA2	NOG
15	HAP1	LAMC3
16	STMN3	PLXNA2
17	AGRN	HAP1
18	EPHA3	STMN3
19	NRCAM	NME5	x
20	BCHE	AGRN
21	NAV1	EPHA3
22	NOTCH3	ABAT	x
23	TIMP2	NRCAM
24	HDAC5	BCHE
25	GPC1	NAV1
26	RND2	ADGRA2	x
27	ID4	DOK4	x
28	MNX1	NPAS1	x
29	PLXND1	NOTCH3
30	FARP1	TIMP2
31	CRMP1	CNTFR	x
32	PALM	HDAC5
33	SDK2	GPC1
34	SOX8	ATP2B4	x
35	ARNTL	RND2
36	SMARCD3	ID4
37	CLN5	CC2D2A	x
38	PBX1	MNX1
39	NEDD4L	PLXND1
40	ROBO3	FARP1
41	SMARCA1	CRMP1
42	EFNB3	TRNP1	x
43	TWIST1	PALM
44	SEMA6C	SDK2
45	NCAM1	PCDH9	x
46	WASF3	KCNQ2	x
47	COBL	TFAP2A	x
48	EN2	SOX8
49	FKBP1B	ARNTL
50	BOC	SMARCD3
51	IRX5	CLN5
52	GDPD5	PBX1
53	NDNF	NEDD4L
54	SPTBN1	ROBO3
55	MAPK8IP2	SMARCA1
56	RHEB	EFNB3
57	HIPK2	TWIST1
58	CDK5	SEMA6C
59	BRAF	NCAM1
60	FYN	NES	x
61	SYNGAP1	WASF3
62	NRBP2	HES6	x
63	MAPT	COBL
64	MED12	ITGA8	x
65	TUBB2B	EN2
66	PRKG1	FKBP1B
67	SHANK3	BOC
68	OBSL1	TCF7	x
69	WDR81	ABR	x
70	EN1	IRX5
71	SOX4	NDRG2	x
72	CAPRIN2	GDPD5
73	POU4F1	POU3F3	x
74	PRKCH	NDNF
75	NPTX1	SPTBN1
76	NOM1	MAPK8IP2
77	GABRB3	RHEB
78	FEZ1	HIPK2
79	C17ORF96	CDK5
80	EPB41L3	PRPS1	x
81	EFNA5	CTSV	x
82	SLITRK5	BRAF
83	EPHB2	FYN
84	KIF26A	GPM6B	x
85	VASP	SYNGAP1
86	EGFR	NRBP2
87	GAS6	MAPT
88	ATAT1	MED12
89	DNMT3B	SSBP3	x
90	EZH2	TUBB2B
91	LRP1	TPP1	x
92	PLPP3	PRKG1
93	BAX	ADGRL1	x
94	FIG4	SHANK3
95	PIGT	OBSL1
96	GPRC5B	EPOR	x
97	EVL	WDR81
98	NAGLU	TPBG	x
99	ADGRL3	SMPD1	x
100	FZD2	EN1
101	BCL6B	SOX4
102	NDRG4	BBS2	x
103	FZD4	CAPRIN2
104	IFT172	POU4F1
105	UST	TBX1	x
106	RAB13	PRKCH
107	ZPR1	NPTX1
108	SPG11	CTNS	x
109	PPP2R5B	NOM1
110	ULK2	CADM1	x
111	ACSL4	GABRB3
112	STX3	FEZ1
113	NTN1	TBCB	x
114	ZEB1	C17ORF96
115	MACF1	STK36	x
116	DPYSL4	EPB41L3
117	PTPRA	EFNA5
118	VANGL2	SLITRK5
119	EFHD1	EPHB2
120	SEMA6A	KIF26A
121	MTOR	VASP
122	SLIT2	EGFR
123	B4GAT1	HMGCS1	x
124	BHLHB9	GAS6
125	PPP1R9B	XAB2	x
126	FZD7	ATAT1
127	GAK	DNMT3B
128	CYB5D2	TSC2	x
129	FBXO7	EZH2
130	MTPN	LRP1
131	CELSR1	PLPP3
132	CDKN2C	BAX
133	FBXO38	MEF2D	x
134	GLI3	RCAN1	x
135	LMX1B	FIG4
136	ALS2	PIGT
137	RAC1	GPRC5B
138	TCF4	EVL
139	NSMF	MEN1	x
140	PARD3	HES4	x
141	NR2F1	NAGLU
142	PLXNB2	NOTCH2	x
143	NCS1	NLGN2	x
144	KIDINS220	ADGRL3
145	PAK4	FZD2
146	NDRG1	BCL6B
147	MAP1S	NDRG4
148	ZMYND8	FZD4
149	TCF12	IFT172
150	SIRT2	UNC13B	x
151	NAPA	DEAF1	x
152	NOTCH1	UST
153	RNF10	RAB13
154	ARHGEF2	ADGRB2	x
155	PTPRF	ZPR1
156	CNP	SPG11
157	NECTIN1	SPINT2	x
158	SRGAP2	PPP2R5B
159	SPTBN2	ULK2
160	SDC2	ACSL4
161	VCL	STX3
162	CYFIP1	TYRO3	x
163	HEXB	NTN1
164	WDR62	ZEB1
165	CSNK1D	MACF1
166	PAK1	DPYSL4
167	PCM1	MSI1	x
168	DAB2IP	PTPRA
169	LMO4	JARID2	x
170	ITM2C	VANGL2
171	MTCH1	EFHD1
172	UNK	SEMA6A
173	GPRIN1	MTOR
174	SERPINF1	DLG1	x
175	KIF20B	ITM2B	x
176	DGUOK	SLIT2
177	ULK1	ATP6V0D1	x
178	SPTAN1	B4GAT1
179	PPP3CA	BHLHB9
180	UNC5B	PPP1R9B
181	BECN1	FZD7
182	KRAS	GAK
183	STRN	EIF2AK3	x
184	SCRIB	CYB5D2
185	MAPK3	FBXO7
186	MICALL1	MTPN
187	GRB2	DLC1	x
188	NF1	C2CD3	x
189	FGFR1	ARID1B	x
190	NR2F6	COL4A1	x
191	RERE	CELSR1
192	TCF3	CDKN2C
193	CTTN	CLSTN3	x
194	JAM3	FBXO38
195	MYH10	GLI3
196	WNK1	LMX1B
197	ITGB1	ALS2
198	PPP1CC	RAC1
199	DBN1	TCF4
200	DNM2	NSMF
201	SPAG9	MTHFD1	x
202	DHFR	PARD3
203	UBB	NR2F1
204		PLXNB2
205		NCS1
206		KIDINS220
207		PAK4
208		GSK3A	x
209		NDRG1
210		MAP1S
211		MDK	x
212		MSX1	x
213		ZMYND8
214		TCF12
215		SIRT2
216		NAPA
217		PLOD3	x
218		NOTCH1
219		RNF10
220		G6PD	x
221		KDM7A	x
222		IGSF8	x
223		ARHGEF2
224		PTPRF
225		CNP
226		NECTIN1
227		SRGAP2
228		SPTBN2
229		SDC2
230		SMARCA4	x
231		VCL
232		CYFIP1
233		HEXB
234		WDR62
235		FUZ	x
236		CSNK1D
237		PAK1
238		TIMM8A	x
239		PCM1
240		H2AFY2	x
241		DAB2IP
242		LMO4
243		ITM2C
244		MTCH1
245		PRKACA	x
246		UNK
247		GPRIN1
248		SERPINF1
249		KIF20B
250		DGUOK
251		ULK1
252		SPTAN1
253		PPP3CA
254		SULF2	x
255		MAPKAP1	x
256		UNC5B
257		BECN1
258		KRAS
259		STRN
260		SCRIB
261		DVL2	x
262		MAPK3
263		MICALL1
264		GRB2
265		FAM126A	x
266		NF1
267		FGFR1
268		NR2F6
269		RERE
270		TCF3
271		CTTN
272		JAM3
273		MYH10
274		WNK1
275		ITGB1
276		PPP1CC
277		FOXC1	x
278		DBN1
279		ARID1A	x
280		CLSTN1	x
281		DNM2
282		RRM1	x
283		DCTN1	x
284		SDHA	x
285		SPAG9
286		BAG6	x
287		DHFR
288		UBB
